# Supplementary material for: 4,4′-Bipyridinium bis­(2-carboxy­pyridine-3-carboxyl­ate)
Source: Acta Crystallogr Sect E Struct Rep Online. 2008 Dec 17;65(Pt 1):o153. doi: 10.1107/S1600536808042220 (PMC2968067; doi:10.1107/S1600536808042220)
Supplement: Supplementary file 2 [file e-65-0o153-Isup2.hkl]

# 
# h,k,l, Fc-squared, Fo-squared, sigma(Fo-squared) and status flag 
# 
data_I
_shelx_title ' fh017sb in P2(1)/n' 
_shelx_refln_list_code          4 
_shelx_F_calc_maximum      227.13 
_exptl_crystal_F_000       508.00 
_reflns_d_resolution_high  0.7707 
 
loop_ 
 _symmetry_equiv_pos_as_xyz 
 'x, y, z' 
 '-x+1/2, y+1/2, -z+1/2' 
 '-x, -y, -z' 
 'x-1/2, -y-1/2, z-1/2' 
 
_cell_length_a     6.6675 
_cell_length_b    13.7755 
_cell_length_c    11.5887 
_cell_angle_alpha  90.000 
_cell_angle_beta  106.310 
_cell_angle_gamma  90.000 
 
_shelx_F_squared_multiplier     1.000 
 
loop_ 
 _refln_index_h 
 _refln_index_k 
 _refln_index_l 
 _refln_F_squared_calc 
 _refln_F_squared_meas 
 _refln_F_squared_sigma 
 _refln_observed_status 
   2   0   0     3113.30     3234.85     24.17 o 
   4   0   0      667.88      720.12      5.96 o 
   6   0   0      281.12      302.62      4.82 o 
   8   0   0        5.95        4.51      2.23 o 
   1   1   0        0.03       -0.23      0.23 o 
   2   1   0      687.06      699.45      4.18 o 
   3   1   0      178.08      228.33      1.79 o 
   4   1   0      164.86      156.63      1.55 o 
   5   1   0      134.28      142.18      1.82 o 
   6   1   0       98.07       96.14      1.92 o 
   7   1   0      179.89      173.69      4.84 o 
   8   1   0       33.04       29.80      2.62 o 
   0   2   0     4549.74     4104.64     45.34 o 
   1   2   0      449.69      464.86      3.28 o 
   2   2   0     1423.82     1435.41      7.74 o 
   3   2   0      589.53      607.55      3.79 o 
   4   2   0       53.82       52.05      1.02 o 
   5   2   0      444.00      441.17      3.90 o 
   6   2   0       75.02       73.41      1.96 o 
   7   2   0        0.01        0.43      0.96 o 
   8   2   0        1.84        0.80      1.49 o 
   1   3   0     3239.58     3152.61     18.09 o 
   2   3   0       14.74        9.89      0.43 o 
   3   3   0      152.10      154.31      1.52 o 
   4   3   0       47.18       47.63      0.85 o 
   5   3   0      117.99      121.68      1.98 o 
   6   3   0       26.32       24.04      1.40 o 
   7   3   0      114.22      117.06      3.28 o 
   8   3   0        1.19        2.20      1.52 o 
   0   4   0       74.89       43.18      0.91 o 
   1   4   0     2291.16     2273.58     13.72 o 
   2   4   0        1.41       -0.23      0.23 o 
   3   4   0      841.01      851.47      6.14 o 
   4   4   0       65.88       72.51      1.35 o 
   5   4   0      239.22      236.17      2.88 o 
   6   4   0        0.76        0.99      0.72 o 
   7   4   0       18.72       17.37      1.77 o 
   8   4   0        0.00        0.54      1.70 o 
   1   5   0      324.61      279.71      2.44 o 
   2   5   0       14.91       16.84      0.66 o 
   3   5   0      177.02      173.11      1.78 o 
   4   5   0      311.24      326.72      3.13 o 
   5   5   0      170.95      186.83      2.65 o 
   6   5   0       84.07       81.36      2.55 o 
   7   5   0       98.77       94.58      3.30 o 
   0   6   0       47.59       24.94      0.87 o 
   1   6   0     1123.94     1144.62      7.44 o 
   2   6   0       37.99       43.84      0.84 o 
   3   6   0      817.83      831.74      5.56 o 
   4   6   0      764.33      808.29      6.68 o 
   5   6   0       94.20      105.86      2.19 o 
   6   6   0       25.67       26.22      1.63 o 
   7   6   0      103.17       99.84      3.46 o 
   1   7   0      222.08      234.24      2.17 o 
   2   7   0       91.45       90.35      1.23 o 
   3   7   0      280.62      297.22      2.87 o 
   4   7   0      253.83      258.46      3.11 o 
   5   7   0      151.50      154.32      3.14 o 
   6   7   0        7.58        6.94      1.65 o 
   7   7   0      209.71      218.20      5.53 o 
   0   8   0        1.11        1.07      0.38 o 
   1   8   0       20.53       22.06      0.80 o 
   2   8   0       37.91       32.97      0.82 o 
   3   8   0      152.35      140.75      3.18 o 
   4   8   0      503.50      534.75      5.97 o 
   5   8   0        1.02        0.42      0.70 o 
   6   8   0      121.98      123.38      3.37 o 
   7   8   0        5.46        5.21      1.49 o 
   1   9   0      286.35      271.07      2.33 o 
   2   9   0        5.51        7.14      0.51 o 
   3   9   0        0.10        0.00      0.42 o 
   4   9   0       97.58       97.32      2.29 o 
   5   9   0       10.93        8.90      1.13 o 
   6   9   0      106.34      112.40      3.83 o 
   7   9   0        0.33        0.71      1.38 o 
   0  10   0     1224.26     1203.00      9.70 o 
   1  10   0     1043.48     1036.38      6.70 o 
   2  10   0      125.66      133.12      2.18 o 
   3  10   0       25.12       29.60      1.53 o 
   4  10   0      421.01      427.84      5.93 o 
   5  10   0        2.51        2.41      0.87 o 
   6  10   0        4.12        4.52      1.19 o 
   1  11   0      983.66      979.60      7.52 o 
   2  11   0      330.62      329.07      4.11 o 
   3  11   0      422.20      423.60      5.00 o 
   4  11   0       51.67       48.59      2.02 o 
   5  11   0       29.88       30.03      2.19 o 
   6  11   0      126.12      141.95      4.46 o 
   0  12   0     1338.95     1352.99     15.97 o 
   1  12   0     1237.41     1190.55     10.76 o 
   2  12   0       29.66       25.71      1.37 o 
   3  12   0      454.88      442.49      5.29 o 
   4  12   0      126.13      132.61      3.18 o 
   5  12   0        8.64        6.84      1.28 o 
   6  12   0        0.72        0.98      1.33 o 
   1  13   0        0.52        1.43      0.66 o 
   2  13   0        1.81        1.08      0.74 o 
   3  13   0       25.65       24.99      1.63 o 
   4  13   0       39.06       36.33      3.24 o 
   5  13   0      151.90      157.83      4.71 o 
   0  14   0      479.09      451.29      7.99 o 
   1  14   0      301.75      296.97      4.32 o 
   2  14   0       87.29       80.77      2.83 o 
   3  14   0       66.07       69.35      3.17 o 
   4  14   0       19.68       22.29      2.55 o 
   5  14   0      185.36      196.26      6.49 o 
   1  15   0      131.28      142.63      3.70 o 
   2  15   0       10.47        9.06      1.21 o 
   3  15   0       71.42       83.83      3.53 o 
   4  15   0        0.06        0.37      1.30 o 
   0  16   0       72.07       73.56      4.66 o 
   1  16   0       18.68       18.57      1.70 o 
   2  16   0       28.16       34.04      3.67 o 
   3  16   0      241.22      261.22      6.10 o 
   1  17   0       21.02       21.39      2.15 o 
   2  17   0        6.45        9.64      1.70 o 
  -7   0   1       41.15       43.98      4.29 o 
  -5   0   1       35.71       26.89      1.15 o 
  -3   0   1     1601.46     1672.28     11.79 o 
  -1   0   1     1165.96     1228.57     10.30 o 
   1   0   1     1614.07     1714.04     11.08 o 
   3   0   1      391.48      399.61      4.08 o 
   5   0   1     1120.77     1158.00     11.09 o 
   7   0   1      115.80      101.45      8.28 o 
  -8   1   1       12.10        9.72      2.67 o 
  -7   1   1      367.80      374.10      7.28 o 
  -6   1   1       13.49       12.05      1.03 o 
  -5   1   1       20.75       20.54      0.76 o 
  -4   1   1      255.23      257.51      2.14 o 
  -3   1   1     1972.50     2030.85     10.44 o 
  -2   1   1    51588.66    45740.59    426.89 o 
  -1   1   1     4510.79     4610.12     28.97 o 
   0   1   1      167.77      194.96      2.84 o 
   1   1   1       16.97       20.68      0.33 o 
   2   1   1     1314.45     1343.06      7.26 o 
   3   1   1      172.71      154.64      1.53 o 
   4   1   1        1.23        0.31      0.26 o 
   5   1   1      119.95      125.37      1.78 o 
   6   1   1        0.89        0.92      0.72 o 
   7   1   1      117.93      128.40      5.02 o 
   8   1   1        4.86        2.18      1.63 o 
  -8   2   1       11.04       12.74      1.93 o 
  -7   2   1        3.49        3.07      1.06 o 
  -6   2   1       63.34       63.50      2.96 o 
  -5   2   1      353.38      359.42      3.30 o 
  -4   2   1      118.69      131.41      2.10 o 
  -3   2   1     2240.46     2266.80     13.58 o 
  -2   2   1        0.64       -0.18      0.21 o 
  -1   2   1     3188.61     3138.46     20.88 o 
   0   2   1     1309.96     1362.93      7.96 o 
   1   2   1      473.72      513.30      3.07 o 
   2   2   1      458.31      456.21      2.89 o 
   3   2   1      111.69      126.91      1.36 o 
   4   2   1      269.14      280.76      2.37 o 
   5   2   1       23.40       24.81      0.93 o 
   6   2   1       17.24       17.10      1.10 o 
   7   2   1      318.95      336.62      5.81 o 
   8   2   1        3.33        2.18      1.68 o 
  -8   3   1        3.78        3.53      2.13 o 
  -7   3   1        0.65        0.02      0.80 o 
  -6   3   1      222.09      215.80      3.53 o 
  -5   3   1       15.92       15.07      0.80 o 
  -4   3   1      721.42      679.46      4.86 o 
  -3   3   1      200.66      228.98      2.14 o 
  -2   3   1      129.23      206.50      1.72 o 
  -1   3   1     1658.01     1708.64      9.95 o 
   0   3   1      218.41      269.34      1.89 o 
   1   3   1       15.91       19.68      0.39 o 
   2   3   1       84.14       57.01      0.82 o 
   3   3   1      112.77      120.68      1.36 o 
   4   3   1       57.95       55.02      1.05 o 
   5   3   1        2.55        2.23      0.67 o 
   6   3   1       23.84       22.50      1.22 o 
   7   3   1        9.34       10.70      1.52 o 
   8   3   1       26.80       23.85      3.23 o 
  -8   4   1       56.39       53.09      3.62 o 
  -7   4   1       85.04       88.62      3.10 o 
  -6   4   1      320.25      328.45      4.78 o 
  -5   4   1       10.60        9.43      0.71 o 
  -4   4   1       22.09       24.06      0.71 o 
  -3   4   1       19.26       23.95      0.61 o 
  -2   4   1      438.17      457.10      3.18 o 
  -1   4   1       57.50       55.36      0.82 o 
   0   4   1     1388.72     1378.66      8.22 o 
   1   4   1        2.12        0.69      0.18 o 
   2   4   1      867.13      872.24      5.40 o 
   3   4   1     1163.64     1232.44      6.99 o 
   4   4   1      451.78      460.40      3.65 o 
   5   4   1      462.46      471.13      4.39 o 
   6   4   1       13.90       15.22      1.17 o 
   7   4   1        6.70        6.34      1.35 o 
  -8   5   1        0.28        0.69      1.43 o 
  -7   5   1      142.87      139.90      3.86 o 
  -6   5   1      977.10      935.80     11.41 o 
  -5   5   1        0.77        0.39      0.55 o 
  -4   5   1      155.99      160.35      2.18 o 
  -3   5   1      118.80      121.37      1.40 o 
  -2   5   1      732.21      848.49      5.36 o 
  -1   5   1       28.84       43.50      0.67 o 
   0   5   1     2712.12     2912.09     15.81 o 
   1   5   1      189.61      202.08      1.80 o 
   2   5   1     1183.18     1282.30      7.58 o 
   3   5   1      506.81      531.44      4.04 o 
   4   5   1      149.89      144.71      1.84 o 
   5   5   1       17.66       19.05      1.28 o 
   6   5   1       34.66       34.40      1.58 o 
   7   5   1        0.78        0.91      1.17 o 
  -7   6   1      140.88      127.45      3.72 o 
  -6   6   1       43.75       36.91      2.09 o 
  -5   6   1      191.36      190.61      3.74 o 
  -4   6   1       68.37       68.72      1.43 o 
  -3   6   1      159.48      161.05      1.79 o 
  -2   6   1      124.65      124.50      1.49 o 
  -1   6   1      386.85      349.06      2.55 o 
   0   6   1      400.25      400.92      2.72 o 
   1   6   1      451.51      465.94      3.35 o 
   2   6   1      415.80      435.05      3.42 o 
   3   6   1      125.45      157.91      2.06 o 
   4   6   1       25.26       31.40      1.40 o 
   5   6   1      303.73      305.95      4.08 o 
   6   6   1       23.45       25.30      1.76 o 
   7   6   1       35.78       37.32      2.44 o 
  -7   7   1        0.49        0.09      1.01 o 
  -6   7   1      101.08      111.30      3.07 o 
  -5   7   1        7.35        8.31      1.01 o 
  -4   7   1       70.88       73.92      1.71 o 
  -3   7   1       57.10       60.30      1.11 o 
  -2   7   1      434.99      418.67      3.20 o 
  -1   7   1      195.92      189.83      1.79 o 
   0   7   1     1142.57     1096.14      6.56 o 
   1   7   1      391.33      382.84      3.08 o 
   2   7   1     1793.42     2003.74     11.46 o 
   3   7   1      351.49      356.08      3.64 o 
   4   7   1       53.80       53.32      1.51 o 
   5   7   1       22.55       19.93      1.28 o 
   6   7   1        5.02        4.42      1.31 o 
   7   7   1       40.08       35.63      3.25 o 
  -7   8   1        2.06        3.97      1.28 o 
  -6   8   1        4.09        3.57      1.05 o 
  -5   8   1       61.99       65.93      1.99 o 
  -4   8   1        2.23        2.42      0.56 o 
  -3   8   1        1.04        0.32      0.39 o 
  -2   8   1        6.41        6.54      0.45 o 
  -1   8   1        2.84        6.23      0.50 o 
   0   8   1        0.82        0.85      0.26 o 
   1   8   1      171.95      192.63      1.93 o 
   2   8   1      224.22      236.54      2.50 o 
   3   8   1      132.36      140.82      2.07 o 
   4   8   1       40.28       42.55      1.43 o 
   5   8   1      100.01      105.16      2.73 o 
   6   8   1       90.47       89.18      2.79 o 
   7   8   1       30.95       28.19      2.69 o 
  -7   9   1       11.52       11.25      2.01 o 
  -6   9   1        1.72        2.61      1.01 o 
  -5   9   1        0.16        0.78      0.77 o 
  -4   9   1        9.45        8.98      0.93 o 
  -3   9   1       12.74       12.60      0.89 o 
  -2   9   1       89.14      101.26      1.61 o 
  -1   9   1      404.35      405.19      3.06 o 
   0   9   1       89.40       97.13      1.23 o 
   1   9   1      559.14      570.53      4.41 o 
   2   9   1       40.26       40.21      1.13 o 
   3   9   1      663.95      646.47      6.12 o 
   4   9   1      107.20      102.85      2.17 o 
   5   9   1       26.82       26.98      1.67 o 
   6   9   1        0.64        1.17      0.89 o 
  -7  10   1        8.93       12.10      2.00 o 
  -6  10   1        0.38       -0.26      0.92 o 
  -5  10   1      157.24      158.11      3.39 o 
  -4  10   1       52.58       50.04      1.78 o 
  -3  10   1      462.26      484.01      6.03 o 
  -2  10   1       23.22       21.34      0.89 o 
  -1  10   1     1000.49      976.45      6.55 o 
   0  10   1        1.46        1.04      0.36 o 
   1  10   1      295.68      308.81      2.96 o 
   2  10   1      247.05      242.67      2.89 o 
   3  10   1       79.63       76.57      1.83 o 
   4  10   1        3.02        2.42      0.82 o 
   5  10   1        0.48        0.66      0.83 o 
   6  10   1      173.35      180.03      4.38 o 
  -6  11   1       19.57       21.25      1.97 o 
  -5  11   1      297.21      299.58      5.35 o 
  -4  11   1      135.21      135.47      3.03 o 
  -3  11   1     1927.35     1929.20     16.11 o 
  -2  11   1      839.65      842.54      7.74 o 
  -1  11   1     1986.98     1947.83     14.42 o 
   0  11   1      362.18      374.51      3.45 o 
   1  11   1     1574.85     1525.44      9.98 o 
   2  11   1       17.14       20.27      1.01 o 
   3  11   1      263.98      266.18      4.07 o 
   4  11   1       15.12       16.26      1.38 o 
   5  11   1        9.90        9.26      1.25 o 
   6  11   1        0.66       -0.42      1.14 o 
  -6  12   1        2.94        3.71      1.43 o 
  -5  12   1        7.13        5.56      1.30 o 
  -4  12   1       43.70       40.65      2.02 o 
  -3  12   1      274.15      266.69      4.59 o 
  -2  12   1       13.03       15.26      1.27 o 
  -1  12   1      277.32      272.11      3.68 o 
   0  12   1      426.83      426.58      5.13 o 
   1  12   1      124.49      116.49      2.07 o 
   2  12   1      117.75      103.46      2.43 o 
   3  12   1      216.71      224.89      3.82 o 
   4  12   1      174.52      172.39      3.86 o 
   5  12   1      105.89      100.30      3.52 o 
  -5  13   1      130.29      123.01      4.09 o 
  -4  13   1       19.61       20.15      1.77 o 
  -3  13   1      246.69      239.57      4.83 o 
  -2  13   1     1925.46     1894.53     18.37 o 
  -1  13   1      753.04      723.04     11.56 o 
   0  13   1      273.25      281.10      3.78 o 
   1  13   1       97.57      100.79      2.37 o 
   2  13   1       41.81       47.81      1.77 o 
   3  13   1      280.02      289.92      5.26 o 
   4  13   1      129.96      131.11      3.32 o 
   5  13   1        4.06        3.91      1.45 o 
  -5  14   1       25.73       27.83      2.34 o 
  -4  14   1        0.21        1.17      1.13 o 
  -3  14   1       18.91       20.70      1.77 o 
  -2  14   1        0.16       -0.72      0.72 o 
  -1  14   1        1.53        1.15      0.81 o 
   0  14   1      111.77      111.16      3.31 o 
   1  14   1       24.45       21.20      1.67 o 
   2  14   1      134.38      125.12      2.91 o 
   3  14   1       27.66       27.83      1.82 o 
   4  14   1        4.01        4.65      1.42 o 
  -4  15   1       14.32       12.38      2.24 o 
  -3  15   1       41.36       37.57      2.51 o 
  -2  15   1       82.40       90.77      2.91 o 
  -1  15   1       10.32        7.87      1.14 o 
   0  15   1       67.88       73.25      2.50 o 
   1  15   1       64.21       73.45      2.91 o 
   2  15   1       24.88       25.80      1.61 o 
   3  15   1       18.53       18.66      1.68 o 
   4  15   1      370.45      413.31      7.38 o 
  -3  16   1       22.63       24.86      2.43 o 
  -2  16   1        9.70        9.17      1.41 o 
  -1  16   1       46.39       45.27      2.57 o 
   0  16   1        0.56        0.30      0.92 o 
   1  16   1       64.35       77.22      2.63 o 
   2  16   1       70.20       84.79      2.85 o 
   3  16   1        6.78        9.04      2.76 o 
  -2  17   1        0.00        1.35      1.21 o 
  -1  17   1       44.85       42.61      3.42 o 
   0  17   1       11.21       11.68      1.74 o 
   1  17   1       35.72       41.04      2.49 o 
   2  17   1        1.16        4.39      1.28 o 
  -8   0   2        0.34        0.54      1.64 o 
  -6   0   2        7.94        6.43      1.58 o 
  -4   0   2    17259.37    17303.91    138.73 o 
  -2   0   2       33.12       40.42      0.84 o 
   0   0   2     1321.53     1154.00     15.18 o 
   2   0   2      974.02     1096.18      9.48 o 
   4   0   2     1131.76     1131.12      9.91 o 
   6   0   2      126.48      116.71      3.52 o 
  -8   1   2        1.24        0.25      1.20 o 
  -7   1   2        3.03        2.94      1.03 o 
  -6   1   2      177.96      178.62      2.77 o 
  -5   1   2        4.31        3.34      0.50 o 
  -4   1   2      262.66      278.20      2.40 o 
  -3   1   2      102.55      112.32      1.27 o 
  -2   1   2      549.27      503.73      3.95 o 
  -1   1   2     2077.05     2184.16     18.15 o 
   0   1   2      128.84      104.29      1.42 o 
   1   1   2     1328.97     1357.09      8.91 o 
   2   1   2      447.79      413.04      2.85 o 
   3   1   2     1030.61     1024.32      5.83 o 
   4   1   2        1.60        4.84      0.43 o 
   5   1   2      610.67      606.83      5.22 o 
   6   1   2        4.37        2.52      0.74 o 
   7   1   2      114.36      106.43      2.79 o 
  -8   2   2       44.79       44.92      2.94 o 
  -7   2   2       31.73       32.86      1.93 o 
  -6   2   2       42.43       43.44      1.55 o 
  -5   2   2       59.68       55.50      1.27 o 
  -4   2   2     4904.13     5193.54     28.32 o 
  -3   2   2        0.28        0.60      0.24 o 
  -2   2   2      439.93      440.73      3.94 o 
  -1   2   2       35.12       34.58      0.67 o 
   0   2   2     3271.22     3221.04     24.49 o 
   1   2   2     3819.66     3729.90     22.79 o 
   2   2   2      684.27      663.93      4.34 o 
   3   2   2      497.94      503.54      3.35 o 
   4   2   2      486.27      501.70      3.92 o 
   5   2   2        0.16        0.42      0.44 o 
   6   2   2       58.20       58.34      1.93 o 
   7   2   2       24.34       26.41      1.76 o 
  -8   3   2        5.92        4.82      1.48 o 
  -7   3   2      197.38      203.03      4.19 o 
  -6   3   2      210.92      218.33      3.61 o 
  -5   3   2      182.54      191.92      2.49 o 
  -4   3   2      850.55      892.59      5.61 o 
  -3   3   2       74.11       74.46      1.01 o 
  -2   3   2       88.88       80.00      0.93 o 
  -1   3   2        1.77        0.97      0.36 o 
   0   3   2      126.13      148.90      1.95 o 
   1   3   2     1054.47     1001.84      6.03 o 
   2   3   2       34.00       40.91      0.79 o 
   3   3   2      203.50      201.18      1.81 o 
   4   3   2      153.92      155.75      1.88 o 
   5   3   2      150.14      151.55      2.25 o 
   6   3   2        0.79        0.05      0.75 o 
   7   3   2       55.95       60.34      3.95 o 
  -8   4   2       35.05       27.21      2.83 o 
  -7   4   2       58.24       60.17      2.45 o 
  -6   4   2       43.55       41.88      1.71 o 
  -5   4   2       66.77       68.22      1.57 o 
  -4   4   2      432.39      438.29      4.09 o 
  -3   4   2       69.69       81.67      1.10 o 
  -2   4   2      441.48      421.99      2.92 o 
  -1   4   2       16.23       20.61      0.47 o 
   0   4   2      149.46      185.39      1.41 o 
   1   4   2     4173.86     4215.34     25.02 o 
   2   4   2      157.30      175.53      1.78 o 
   3   4   2      459.29      437.21      3.40 o 
   4   4   2      153.43      143.40      1.88 o 
   5   4   2       53.88       56.90      1.66 o 
   6   4   2       17.63       16.17      1.20 o 
   7   4   2      288.06      274.77      6.54 o 
  -8   5   2      112.91      118.21      5.90 o 
  -7   5   2      205.87      203.37      4.59 o 
  -6   5   2        0.16        0.93      0.77 o 
  -5   5   2       21.15       23.55      1.13 o 
  -4   5   2       37.75       35.77      1.13 o 
  -3   5   2      162.05      187.72      1.84 o 
  -2   5   2        2.80        2.84      0.32 o 
  -1   5   2        0.11        1.88      0.26 o 
   0   5   2     1198.31     1246.69      7.83 o 
   1   5   2     1120.03     1283.78      8.04 o 
   2   5   2     1205.86     1260.81      8.40 o 
   3   5   2     1085.54     1128.09      7.55 o 
   4   5   2        6.36        7.88      0.72 o 
   5   5   2       59.04       55.60      1.60 o 
   6   5   2       23.12       27.08      1.60 o 
   7   5   2       67.68       72.57      3.94 o 
  -8   6   2      316.78      304.43      7.27 o 
  -7   6   2        5.95        5.81      1.28 o 
  -6   6   2        1.44        1.97      0.87 o 
  -5   6   2       55.54       48.78      1.81 o 
  -4   6   2        0.61        3.54      0.51 o 
  -3   6   2       88.22       89.34      1.26 o 
  -2   6   2      155.10      153.16      1.51 o 
  -1   6   2       15.45       16.19      0.53 o 
   0   6   2     6248.59     6824.58     39.48 o 
   1   6   2        0.16        3.22      0.36 o 
   2   6   2       80.50       67.48      1.23 o 
   3   6   2        6.54        5.33      0.50 o 
   4   6   2        1.01        0.96      0.46 o 
   5   6   2       44.57       43.75      1.74 o 
   6   6   2       85.49       82.91      2.63 o 
   7   6   2        3.48        2.14      1.69 o 
  -7   7   2       27.24       26.82      2.06 o 
  -6   7   2        0.47        0.53      0.82 o 
  -5   7   2       88.37       96.08      3.35 o 
  -4   7   2        0.11        0.28      0.47 o 
  -3   7   2      825.59      831.57      6.58 o 
  -2   7   2        7.34       11.89      0.48 o 
  -1   7   2      974.69     1046.42      6.08 o 
   0   7   2     1128.10     1232.61      7.83 o 
   1   7   2      161.72      179.17      1.87 o 
   2   7   2      124.34      116.07      1.78 o 
   3   7   2      521.10      559.59      5.17 o 
   4   7   2      149.48      158.39      2.62 o 
   5   7   2       78.81       83.81      2.86 o 
   6   7   2       33.74       37.43      2.19 o 
   7   7   2       97.72      104.27      6.47 o 
  -7   8   2       16.57       13.05      2.19 o 
  -6   8   2       52.76       48.69      2.16 o 
  -5   8   2       55.07       57.96      2.18 o 
  -4   8   2      162.82      177.16      2.73 o 
  -3   8   2       45.44       44.64      1.25 o 
  -2   8   2       54.30       56.59      1.15 o 
  -1   8   2        7.97       11.88      0.56 o 
   0   8   2      104.43       64.87      1.08 o 
   1   8   2        2.44        1.63      0.34 o 
   2   8   2        5.04        9.41      0.62 o 
   3   8   2        3.00        1.36      0.50 o 
   4   8   2       72.52       73.26      2.10 o 
   5   8   2       99.05       97.29      2.88 o 
   6   8   2        5.64        5.39      1.41 o 
   7   8   2       58.97       58.11      5.07 o 
  -7   9   2        0.03        1.07      1.16 o 
  -6   9   2        5.10        4.98      1.09 o 
  -5   9   2       77.30       79.05      2.35 o 
  -4   9   2       27.24       30.12      1.36 o 
  -3   9   2      758.81      744.74      7.14 o 
  -2   9   2      235.58      237.58      3.09 o 
  -1   9   2      312.08      309.16      2.72 o 
   0   9   2      234.69      224.21      2.39 o 
   1   9   2       83.58       92.79      1.40 o 
   2   9   2       43.87       41.66      1.40 o 
   3   9   2        1.04        2.85      0.58 o 
   4   9   2      166.77      164.46      4.07 o 
   5   9   2       74.26       80.38      2.56 o 
   6   9   2        0.29        1.24      1.18 o 
  -7  10   2       56.24       56.18      3.34 o 
  -6  10   2      183.65      198.97      4.37 o 
  -5  10   2      342.90      349.38      5.22 o 
  -4  10   2      131.59      139.34      3.54 o 
  -3  10   2      855.01      849.00      8.12 o 
  -2  10   2       21.83       16.67      0.84 o 
  -1  10   2       10.56        7.96      0.58 o 
   0  10   2      221.24      190.13      2.27 o 
   1  10   2       58.00       48.69      1.21 o 
   2  10   2       86.96       82.50      1.84 o 
   3  10   2       22.21       19.10      1.64 o 
   4  10   2       92.07       88.44      2.84 o 
   5  10   2        6.90        8.79      1.35 o 
   6  10   2       39.25       45.84      3.39 o 
  -6  11   2      125.40      120.81      3.98 o 
  -5  11   2      409.06      419.53      6.33 o 
  -4  11   2        4.55        3.67      0.95 o 
  -3  11   2      411.70      413.11      5.28 o 
  -2  11   2      653.94      648.03      6.41 o 
  -1  11   2       51.60       55.25      1.33 o 
   0  11   2       40.33       36.99      1.18 o 
   1  11   2      762.03      745.06      6.43 o 
   2  11   2      137.55      140.22      2.28 o 
   3  11   2       24.39       19.88      1.33 o 
   4  11   2      325.83      320.95      5.59 o 
   5  11   2      135.54      137.03      4.59 o 
   6  11   2        0.92        0.38      1.39 o 
  -6  12   2        8.56        8.18      1.74 o 
  -5  12   2      319.95      324.78      8.08 o 
  -4  12   2     1426.74     1466.28     15.06 o 
  -3  12   2     2481.31     2517.33     29.52 o 
  -2  12   2      162.55      153.40      2.68 o 
  -1  12   2     1125.05     1121.84      9.88 o 
   0  12   2      167.94      154.41      2.69 o 
   1  12   2       95.83       98.71      1.91 o 
   2  12   2       58.50       58.05      1.71 o 
   3  12   2       38.30       39.28      1.94 o 
   4  12   2        4.65        2.03      1.01 o 
   5  12   2        1.01        0.82      1.28 o 
  -5  13   2       19.01       15.92      2.08 o 
  -4  13   2       57.21       58.00      2.54 o 
  -3  13   2        0.53        0.68      0.82 o 
  -2  13   2        1.24        0.73      0.80 o 
  -1  13   2       80.81       74.58      2.48 o 
   0  13   2       58.11       59.33      1.72 o 
   1  13   2        6.96        4.99      0.80 o 
   2  13   2        3.01        1.05      0.71 o 
   3  13   2      259.50      243.18      4.70 o 
   4  13   2       28.81       24.90      2.14 o 
   5  13   2       10.33        6.72      3.21 o 
  -5  14   2      261.35      263.70      6.70 o 
  -4  14   2      196.09      199.65      6.44 o 
  -3  14   2        8.21        9.28      1.34 o 
  -2  14   2       89.46       86.29      2.96 o 
  -1  14   2       21.04       24.64      1.62 o 
   0  14   2       96.49       93.64      2.63 o 
   1  14   2       13.24       11.94      1.23 o 
   2  14   2       31.95       29.32      1.63 o 
   3  14   2       83.36       89.62      2.79 o 
   4  14   2       29.24       25.76      1.96 o 
  -4  15   2        3.22        3.83      1.40 o 
  -3  15   2       25.21       26.35      2.18 o 
  -2  15   2       63.02       61.39      2.67 o 
  -1  15   2       53.03       45.68      2.20 o 
   0  15   2        0.72        0.11      0.76 o 
   1  15   2       84.85       78.37      3.85 o 
   2  15   2       16.93       15.77      1.81 o 
   3  15   2      107.82      111.29      3.60 o 
   4  15   2      138.41      150.13      6.73 o 
  -3  16   2       48.06       46.79      3.60 o 
  -2  16   2       24.64       25.33      2.36 o 
  -1  16   2       54.25       60.89      2.80 o 
   0  16   2       41.45       43.50      2.39 o 
   1  16   2        0.56       -0.22      0.89 o 
   2  16   2      135.26      150.06      4.12 o 
   3  16   2      101.62      115.04      5.01 o 
  -2  17   2       36.75       29.64      2.54 o 
  -1  17   2      106.49      126.92      4.83 o 
   0  17   2      159.72      188.27      5.13 o 
   1  17   2      136.58      142.84      4.39 o 
  -7   0   3       64.47       65.61      2.79 o 
  -5   0   3        3.59        2.12      0.66 o 
  -3   0   3      627.49      714.00      6.44 o 
  -1   0   3     1249.03     1215.94     13.06 o 
   1   0   3     7045.99     6740.94     59.32 o 
   3   0   3     1971.00     2000.65     16.96 o 
   5   0   3      383.55      379.81      7.47 o 
   7   0   3        2.58        1.28      1.89 o 
  -8   1   3       29.62       27.43      2.23 o 
  -7   1   3       24.32       16.79      1.25 o 
  -6   1   3     4688.05     4514.56     30.42 o 
  -5   1   3      280.18      288.49      3.29 o 
  -4   1   3       80.93       86.47      1.31 o 
  -3   1   3      603.05      621.15      4.67 o 
  -2   1   3     2965.46     3017.07     20.93 o 
  -1   1   3      268.32      225.94      2.43 o 
   0   1   3      169.47      211.80      1.95 o 
   1   1   3     1889.08     1982.85     14.25 o 
   2   1   3       15.73        9.95      0.43 o 
   3   1   3      557.86      584.46      4.31 o 
   4   1   3        9.71       12.40      0.71 o 
   5   1   3        6.11        6.09      0.80 o 
   6   1   3      138.84      133.46      2.74 o 
   7   1   3       56.92       64.31      3.63 o 
  -8   2   3        1.42        3.68      1.41 o 
  -7   2   3        6.34        5.60      0.97 o 
  -6   2   3      238.99      232.80      3.15 o 
  -5   2   3       81.07       82.28      1.71 o 
  -4   2   3       46.23       50.85      1.17 o 
  -3   2   3      496.87      560.90      4.18 o 
  -2   2   3     1135.14     1155.53      8.57 o 
  -1   2   3      185.70      228.29      2.57 o 
   0   2   3     1738.92     1733.08     10.87 o 
   1   2   3        8.69        5.69      0.32 o 
   2   2   3        4.16        0.71      0.35 o 
   3   2   3      921.44      919.46      6.18 o 
   4   2   3        5.55        6.15      0.57 o 
   5   2   3       76.25       85.95      1.93 o 
   6   2   3       32.27       29.52      1.84 o 
   7   2   3       69.07       66.89      4.22 o 
  -8   3   3        1.15        0.85      1.75 o 
  -7   3   3       41.43       36.79      1.86 o 
  -6   3   3       16.72       17.94      1.06 o 
  -5   3   3        7.91        6.11      0.67 o 
  -4   3   3      162.91      147.21      1.98 o 
  -3   3   3       28.46       30.93      0.75 o 
  -2   3   3      126.12      152.48      1.51 o 
  -1   3   3      181.11      197.08      3.78 o 
   0   3   3     1675.07     1630.21     10.35 o 
   1   3   3     1929.04     2044.93     13.56 o 
   2   3   3       44.64       24.43      0.74 o 
   3   3   3      599.28      589.76      4.75 o 
   4   3   3      217.97      215.50      2.55 o 
   5   3   3       21.51       21.70      1.17 o 
   6   3   3       12.09       10.39      1.26 o 
   7   3   3        0.81        0.13      1.82 o 
  -8   4   3       35.44       30.48      2.32 o 
  -7   4   3      173.87      178.35      4.51 o 
  -6   4   3        2.18        1.54      0.83 o 
  -5   4   3      146.53      162.71      2.53 o 
  -4   4   3       15.38       13.67      0.74 o 
  -3   4   3        0.02        0.12      0.26 o 
  -2   4   3      678.78      664.98      4.80 o 
  -1   4   3     2448.40     2536.04     17.90 o 
   0   4   3     1507.43     1522.38     11.33 o 
   1   4   3     1649.40     1741.44     10.48 o 
   2   4   3      599.95      617.71      4.54 o 
   3   4   3       97.35       93.04      1.39 o 
   4   4   3       12.10       14.13      0.85 o 
   5   4   3        5.98        8.62      0.92 o 
   6   4   3      113.33      101.82      3.33 o 
   7   4   3      160.61      163.04      6.86 o 
  -8   5   3        0.02       -0.72      1.19 o 
  -7   5   3        4.31        7.56      1.19 o 
  -6   5   3       22.85       25.57      1.35 o 
  -5   5   3        0.31        0.43      0.49 o 
  -4   5   3       15.60       11.04      0.71 o 
  -3   5   3       63.51       60.79      1.01 o 
  -2   5   3      118.59      155.65      1.59 o 
  -1   5   3     3058.56     3166.26     18.77 o 
   0   5   3     1101.48     1226.97      9.35 o 
   1   5   3      918.11      949.08      6.52 o 
   2   5   3       35.52       38.86      0.98 o 
   3   5   3       73.61       69.62      1.34 o 
   4   5   3      176.97      169.09      2.61 o 
   5   5   3       22.64       22.36      1.23 o 
   6   5   3      282.63      286.64      6.52 o 
   7   5   3       19.10       25.57      3.80 o 
  -8   6   3        9.58        9.79      1.97 o 
  -7   6   3        5.15        4.91      1.12 o 
  -6   6   3       79.34       83.42      3.32 o 
  -5   6   3      352.59      350.04      4.18 o 
  -4   6   3       65.60       80.24      1.54 o 
  -3   6   3      506.80      506.18      4.50 o 
  -2   6   3      417.03      454.88      3.52 o 
  -1   6   3      375.67      450.83      3.55 o 
   0   6   3       11.61       19.73      0.78 o 
   1   6   3     2267.12     2524.33     14.69 o 
   2   6   3        0.00        0.27      0.27 o 
   3   6   3      252.98      257.05      2.94 o 
   4   6   3      115.12      111.55      2.03 o 
   5   6   3      301.67      303.65      4.06 o 
   6   6   3        0.17        1.33      1.04 o 
   7   6   3      305.37      315.07     12.17 o 
  -7   7   3      130.54      138.91      3.58 o 
  -6   7   3        0.28        1.63      0.73 o 
  -5   7   3       38.86       34.96      1.45 o 
  -4   7   3       68.31       62.84      1.44 o 
  -3   7   3      187.23      185.69      2.37 o 
  -2   7   3     2771.25     2967.43     17.88 o 
  -1   7   3       89.10       77.58      1.06 o 
   0   7   3      584.33      580.31      5.78 o 
   1   7   3       26.48       29.17      0.77 o 
   2   7   3       16.62       17.89      0.72 o 
   3   7   3        8.14        9.48      0.69 o 
   4   7   3      458.77      444.27      4.72 o 
   5   7   3      125.47      131.24      3.40 o 
   6   7   3        7.68        6.52      1.30 o 
  -7   8   3        6.14        3.93      1.33 o 
  -6   8   3      114.44      120.85      4.33 o 
  -5   8   3      189.75      188.18      3.16 o 
  -4   8   3      268.61      281.55      3.56 o 
  -3   8   3      187.92      187.25      2.48 o 
  -2   8   3      117.31      121.73      1.74 o 
  -1   8   3      217.55      216.86      2.18 o 
   0   8   3      172.49      181.32      2.45 o 
   1   8   3        4.28       10.44      0.57 o 
   2   8   3      449.65      476.66      4.28 o 
   3   8   3      205.38      220.17      3.12 o 
   4   8   3      151.39      151.78      2.84 o 
   5   8   3       15.61       12.40      1.33 o 
   6   8   3        3.25        4.93      1.45 o 
  -7   9   3       27.50       27.72      2.75 o 
  -6   9   3       47.07       52.96      2.23 o 
  -5   9   3      213.83      211.21      3.46 o 
  -4   9   3       19.04       20.88      1.17 o 
  -3   9   3      132.36      116.81      2.18 o 
  -2   9   3       94.39       85.96      1.60 o 
  -1   9   3       47.01       53.18      1.24 o 
   0   9   3        6.71       10.81      0.63 o 
   1   9   3      354.19      360.87      3.63 o 
   2   9   3       16.97       22.76      0.91 o 
   3   9   3       94.13       89.76      2.02 o 
   4   9   3        1.38        0.52      0.70 o 
   5   9   3       16.91       17.08      1.46 o 
   6   9   3        0.59        1.42      1.38 o 
  -7  10   3      223.54      228.10      6.68 o 
  -6  10   3       23.63       24.46      1.81 o 
  -5  10   3      157.06      162.76      4.76 o 
  -4  10   3      166.52      162.73      3.05 o 
  -3  10   3       26.05       23.73      1.39 o 
  -2  10   3        1.36        0.52      0.47 o 
  -1  10   3      260.87      247.88      3.18 o 
   0  10   3       66.62       80.50      1.53 o 
   1  10   3       72.94       75.92      1.52 o 
   2  10   3      342.24      296.28      3.62 o 
   3  10   3       40.33       33.90      1.23 o 
   4  10   3       51.71       50.97      1.98 o 
   5  10   3       15.47       17.71      1.72 o 
   6  10   3       21.79       23.88      2.77 o 
  -6  11   3      690.87      706.19     10.66 o 
  -5  11   3     1160.93     1221.41     13.09 o 
  -4  11   3        9.99       10.32      1.04 o 
  -3  11   3       69.18       73.32      1.99 o 
  -2  11   3        1.34        0.43      0.55 o 
  -1  11   3      111.91      101.53      1.95 o 
   0  11   3       13.16       14.43      0.86 o 
   1  11   3       24.46       25.38      1.06 o 
   2  11   3       69.07       57.55      1.53 o 
   3  11   3       17.38       17.73      1.07 o 
   4  11   3       23.43       24.20      1.80 o 
   5  11   3        0.00       -0.53      1.12 o 
  -6  12   3      100.56      107.77      3.79 o 
  -5  12   3      127.21      124.72      3.27 o 
  -4  12   3      152.24      158.17      3.73 o 
  -3  12   3      491.36      487.61      6.43 o 
  -2  12   3      158.02      164.61      3.03 o 
  -1  12   3      177.13      178.02      2.83 o 
   0  12   3        0.38        0.58      0.54 o 
   1  12   3      133.22      112.63      2.10 o 
   2  12   3      201.39      158.94      4.15 o 
   3  12   3      283.34      260.20      3.73 o 
   4  12   3        0.06        0.08      0.71 o 
   5  12   3       33.31       31.15      2.97 o 
  -5  13   3      493.54      509.62     10.08 o 
  -4  13   3       59.48       58.08      2.48 o 
  -3  13   3      291.98      293.22      6.02 o 
  -2  13   3        0.03        0.03      0.62 o 
  -1  13   3      100.90      108.30      2.39 o 
   0  13   3        8.72        9.19      0.91 o 
   1  13   3        0.71        0.22      0.54 o 
   2  13   3       91.69       74.82      1.93 o 
   3  13   3        3.52        3.29      0.81 o 
   4  13   3       76.16       77.76      3.65 o 
  -5  14   3        0.10        0.64      1.23 o 
  -4  14   3       34.53       39.60      2.42 o 
  -3  14   3       75.72       79.43      3.03 o 
  -2  14   3       31.00       28.91      1.91 o 
  -1  14   3      108.39       99.51      2.71 o 
   0  14   3      127.53      121.28      2.54 o 
   1  14   3        8.99        6.67      0.85 o 
   2  14   3       20.91       17.38      1.23 o 
   3  14   3        1.07        3.73      1.40 o 
   4  14   3        1.97        1.80      1.41 o 
  -4  15   3       52.21       47.56      4.27 o 
  -3  15   3       38.46       37.45      3.00 o 
  -2  15   3       26.73       24.18      2.01 o 
  -1  15   3        0.09        0.95      0.97 o 
   0  15   3       62.88       68.93      2.48 o 
   1  15   3        0.53        1.36      0.87 o 
   2  15   3       40.14       51.51      3.09 o 
   3  15   3       11.79       15.23      2.04 o 
  -3  16   3        1.24       -0.06      2.04 o 
  -2  16   3       11.13        8.81      3.11 o 
  -1  16   3       37.57       33.83      2.03 o 
   0  16   3       52.93       48.43      2.66 o 
   1  16   3        2.65        2.44      1.50 o 
   2  16   3      512.16      585.61     11.60 o 
  -2  17   3        5.18        0.52      4.14 o 
  -1  17   3       42.49       57.57      3.78 o 
   0  17   3       53.92       69.11      3.99 o 
   1  17   3        0.30       -0.62      1.47 o 
  -8   0   4     2053.69     1864.47     33.49 o 
  -6   0   4      337.24      332.67      5.76 o 
  -4   0   4     1334.48     1399.87     14.79 o 
  -2   0   4      863.45      852.02      9.50 o 
   0   0   4     1131.99     1273.77     13.28 o 
   2   0   4        9.42        7.28      0.71 o 
   4   0   4      900.44      920.02     10.13 o 
   6   0   4       54.94       53.17      3.42 o 
  -8   1   4        8.08        5.89      1.48 o 
  -7   1   4        1.48        0.57      0.73 o 
  -6   1   4      270.83      270.68      3.70 o 
  -5   1   4      695.21      724.67      6.47 o 
  -4   1   4       16.67       17.10      0.72 o 
  -3   1   4      188.79      200.02      2.61 o 
  -2   1   4      616.22      690.27      6.25 o 
  -1   1   4     1363.76     1232.43      8.75 o 
   0   1   4     1469.30     1493.24      9.64 o 
   1   1   4     5524.56     5738.15     37.67 o 
   2   1   4      157.23      140.13      1.32 o 
   3   1   4      541.64      584.31      4.59 o 
   4   1   4       89.55       85.34      1.62 o 
   5   1   4       49.61       56.40      1.69 o 
   6   1   4      180.99      185.92      3.75 o 
   7   1   4       10.62        7.63      3.52 o 
  -8   2   4      832.32      760.55     10.69 o 
  -7   2   4       58.82       57.34      2.44 o 
  -6   2   4        0.28       -0.04      0.57 o 
  -5   2   4        0.35        1.20      0.61 o 
  -4   2   4      203.72      202.61      2.45 o 
  -3   2   4        1.26        3.07      0.45 o 
  -2   2   4      158.00      179.50      2.18 o 
  -1   2   4       60.86       67.39      1.18 o 
   0   2   4     1495.07     1410.74      9.21 o 
   1   2   4      324.89      308.03      3.13 o 
   2   2   4      122.64      116.47      1.35 o 
   3   2   4      113.62      117.30      1.64 o 
   4   2   4       44.86       46.52      1.22 o 
   5   2   4        5.01        4.74      0.81 o 
   6   2   4       19.33       14.07      1.30 o 
   7   2   4        9.89        7.34      2.51 o 
  -8   3   4       80.25       81.79      3.35 o 
  -7   3   4      112.35      121.33      2.94 o 
  -6   3   4       16.58       13.95      0.94 o 
  -5   3   4      102.58       99.46      2.37 o 
  -4   3   4      195.24      182.92      2.26 o 
  -3   3   4        3.35        4.22      0.44 o 
  -2   3   4     1292.89     1343.31     13.59 o 
  -1   3   4      734.01      793.73      6.13 o 
   0   3   4     2183.64     2206.51     13.95 o 
   1   3   4      117.87      123.33      1.49 o 
   2   3   4        0.49        1.35      0.26 o 
   3   3   4        0.49        0.60      0.34 o 
   4   3   4       13.03       10.55      0.89 o 
   5   3   4        0.47        0.26      0.60 o 
   6   3   4        4.50        3.66      1.14 o 
   7   3   4       32.51       47.26      4.34 o 
  -8   4   4       33.96       32.20      3.13 o 
  -7   4   4        0.87        0.57      0.79 o 
  -6   4   4       42.94       42.97      1.55 o 
  -5   4   4       15.24       14.45      0.88 o 
  -4   4   4       96.34      101.08      1.65 o 
  -3   4   4        5.40        4.41      0.39 o 
  -2   4   4      196.11      188.51      2.53 o 
  -1   4   4        0.02        0.31      0.30 o 
   0   4   4      249.15      301.94      2.55 o 
   1   4   4      187.06      182.28      1.93 o 
   2   4   4       57.62       49.97      0.97 o 
   3   4   4       22.61       21.97      0.88 o 
   4   4   4      215.84      210.27      3.00 o 
   5   4   4       17.64       17.64      1.25 o 
   6   4   4        2.32        1.05      1.23 o 
   7   4   4      123.47      130.38      6.71 o 
  -8   5   4       27.34       21.86      2.31 o 
  -7   5   4       42.67       42.18      1.98 o 
  -6   5   4       95.28       96.80      2.23 o 
  -5   5   4       51.24       44.89      1.44 o 
  -4   5   4      372.84      356.69      3.81 o 
  -3   5   4     2241.95     2351.63     15.73 o 
  -2   5   4     1011.21     1008.79      7.57 o 
  -1   5   4     1394.11     1517.97     12.12 o 
   0   5   4       18.54       22.84      0.91 o 
   1   5   4     2770.14     2848.62     16.81 o 
   2   5   4      226.11      214.56      2.44 o 
   3   5   4        1.03        0.93      0.42 o 
   4   5   4      101.26       92.87      2.10 o 
   5   5   4      467.67      460.51      5.22 o 
   6   5   4       46.94       49.56      3.23 o 
   7   5   4       17.23       15.04      5.71 o 
  -8   6   4        1.39        1.33      1.32 o 
  -7   6   4        1.55        0.60      0.80 o 
  -6   6   4        4.60        3.08      0.79 o 
  -5   6   4       65.51       62.67      1.63 o 
  -4   6   4      506.76      540.84      4.82 o 
  -3   6   4     1140.15     1155.26      8.93 o 
  -2   6   4        6.47       11.54      0.65 o 
  -1   6   4      250.83      271.83      2.60 o 
   0   6   4        1.40        1.61      0.25 o 
   1   6   4      236.89      231.70      2.30 o 
   2   6   4      171.55      187.33      2.33 o 
   3   6   4      157.98      151.94      2.45 o 
   4   6   4       17.04       17.51      1.12 o 
   5   6   4      304.47      313.01      4.38 o 
   6   6   4        0.14       -0.29      1.54 o 
  -7   7   4        1.44        0.46      0.92 o 
  -6   7   4      251.52      240.37      3.72 o 
  -5   7   4       99.83       92.22      1.90 o 
  -4   7   4      125.62      129.38      1.99 o 
  -3   7   4        1.73        0.91      0.35 o 
  -2   7   4       10.95       12.85      0.88 o 
  -1   7   4     1115.52     1279.41      9.23 o 
   0   7   4       96.84      128.29      2.22 o 
   1   7   4        0.15        1.27      0.34 o 
   2   7   4       88.75       82.67      1.64 o 
   3   7   4      758.25      734.04      7.29 o 
   4   7   4        0.41       -0.33      0.58 o 
   5   7   4      254.74      255.41      4.31 o 
   6   7   4       28.47       26.82      3.55 o 
  -7   8   4        2.94        2.83      1.12 o 
  -6   8   4       26.97       24.57      1.46 o 
  -5   8   4       91.23       87.30      2.08 o 
  -4   8   4      242.35      248.68      3.92 o 
  -3   8   4      370.13      370.68      4.11 o 
  -2   8   4        5.74        7.51      0.66 o 
  -1   8   4      106.48      110.21      1.81 o 
   0   8   4       16.09       14.69      0.83 o 
   1   8   4        1.49        2.11      0.50 o 
   2   8   4        0.18        0.21      0.44 o 
   3   8   4       47.39       48.06      1.56 o 
   4   8   4      176.01      179.88      3.28 o 
   5   8   4       24.09       25.60      1.96 o 
   6   8   4       23.24       26.06      3.09 o 
  -7   9   4      133.41      154.59      5.74 o 
  -6   9   4      100.64       90.90      2.57 o 
  -5   9   4       20.66       21.13      1.28 o 
  -4   9   4       47.42       48.60      1.46 o 
  -3   9   4       14.77       15.37      1.30 o 
  -2   9   4      204.78      207.19      3.08 o 
  -1   9   4       11.48       10.74      1.02 o 
   0   9   4      843.77      864.29      9.37 o 
   1   9   4      401.64      375.14      4.26 o 
   2   9   4       14.31       15.25      1.04 o 
   3   9   4      117.79      118.25      2.84 o 
   4   9   4       26.37       28.10      1.65 o 
   5   9   4        0.11       -0.70      1.28 o 
   6   9   4        0.04        1.85      2.12 o 
  -7  10   4      639.41      698.38     12.36 o 
  -6  10   4        0.01       -0.12      0.93 o 
  -5  10   4      138.22      142.68      3.85 o 
  -4  10   4        2.39        2.38      0.68 o 
  -3  10   4       77.72       77.61      1.76 o 
  -2  10   4       88.57       87.97      2.09 o 
  -1  10   4       33.80       33.95      1.39 o 
   0  10   4        1.49        3.51      0.63 o 
   1  10   4        4.36        1.67      0.58 o 
   2  10   4      212.53      192.78      3.24 o 
   3  10   4       10.34        7.48      0.97 o 
   4  10   4      363.35      370.78      5.84 o 
   5  10   4       25.41       25.61      2.64 o 
  -6  11   4       17.94       17.51      2.25 o 
  -5  11   4      162.66      158.07      4.97 o 
  -4  11   4      198.48      197.71      3.36 o 
  -3  11   4      179.68      168.30      3.31 o 
  -2  11   4      179.57      195.01      2.77 o 
  -1  11   4      153.90      137.24      2.70 o 
   0  11   4      130.63       91.84      2.24 o 
   1  11   4      127.09      103.29      2.26 o 
   2  11   4       19.76       16.21      1.27 o 
   3  11   4        0.93        1.67      0.79 o 
   4  11   4       18.18       11.48      1.46 o 
   5  11   4       20.40       17.78      3.08 o 
  -6  12   4        5.80        7.05      1.63 o 
  -5  12   4       75.69       70.95      2.60 o 
  -4  12   4       16.87       16.36      1.57 o 
  -3  12   4      135.75      132.84      2.97 o 
  -2  12   4       73.66       71.43      2.28 o 
  -1  12   4        1.42        0.13      0.69 o 
   0  12   4      174.50      144.45      3.11 o 
   1  12   4        8.53       10.13      0.98 o 
   2  12   4        6.09        3.79      1.05 o 
   3  12   4       56.59       44.42      1.96 o 
   4  12   4        1.71        0.13      1.17 o 
   5  12   4        0.26        2.46      2.45 o 
  -5  13   4        0.58        0.22      0.95 o 
  -4  13   4        0.34       -0.58      0.81 o 
  -3  13   4      359.19      358.25      6.37 o 
  -2  13   4        0.08        0.81      0.81 o 
  -1  13   4       81.66       71.70      2.53 o 
   0  13   4      121.59       94.78      2.66 o 
   1  13   4       83.41       67.34      2.06 o 
   2  13   4        4.24        2.73      0.80 o 
   3  13   4      108.70       89.31      3.58 o 
   4  13   4      410.57      372.52      9.91 o 
  -5  14   4       20.12       22.69      3.61 o 
  -4  14   4       31.24       30.26      3.65 o 
  -3  14   4       14.20       18.51      2.40 o 
  -2  14   4       81.05       81.84      2.81 o 
  -1  14   4       56.05       56.15      2.44 o 
   0  14   4       11.95        8.94      1.15 o 
   1  14   4      139.65      125.59      3.19 o 
   2  14   4       64.15       71.57      2.60 o 
   3  14   4       64.21       57.24      2.99 o 
  -4  15   4        7.68        7.51      3.67 o 
  -3  15   4       69.86       81.21      5.37 o 
  -2  15   4        0.00        2.48      2.24 o 
  -1  15   4        0.03       -1.21      1.21 o 
   0  15   4      204.14      225.85      6.59 o 
   1  15   4        0.82        1.27      1.20 o 
   2  15   4        1.83        2.27      1.27 o 
   3  15   4        0.55        0.51      1.49 o 
  -3  16   4        8.60       13.16      3.01 o 
  -2  16   4       90.28      114.81     13.26 o 
  -1  16   4       61.46       68.04      4.98 o 
   0  16   4      119.28      145.22      5.24 o 
   1  16   4      175.57      170.38      6.56 o 
   2  16   4        4.71        2.40      2.09 o 
  -1  17   4        0.63        2.54      2.15 o 
   0  17   4      232.52      307.83      9.09 o 
  -7   0   5      708.71      651.20     10.19 o 
  -5   0   5     1464.30     1410.92     17.12 o 
  -3   0   5      227.43      240.21      2.89 o 
  -1   0   5     8243.78     8492.72     73.90 o 
   1   0   5       90.07      112.43      2.69 o 
   3   0   5      271.07      294.58      4.26 o 
   5   0   5       27.81       27.88      1.94 o 
   7   0   5        5.37        1.24      3.48 o 
  -8   1   5       80.23       77.20      2.92 o 
  -7   1   5        2.01        2.92      0.78 o 
  -6   1   5      333.36      325.06      4.22 o 
  -5   1   5        0.69        0.74      0.46 o 
  -4   1   5       92.62       94.34      1.75 o 
  -3   1   5      118.72      113.93      1.26 o 
  -2   1   5       23.57       20.30      0.69 o 
  -1   1   5       15.77       11.64      0.65 o 
   0   1   5       26.80       37.65      1.02 o 
   1   1   5       22.92       21.06      0.87 o 
   2   1   5      733.77      788.14      5.79 o 
   3   1   5      243.27      227.30      2.47 o 
   4   1   5       69.59       66.20      1.68 o 
   5   1   5      344.16      347.96      4.36 o 
   6   1   5       23.52       26.35      1.88 o 
  -8   2   5        4.48        5.13      1.30 o 
  -7   2   5       33.33       29.55      1.35 o 
  -6   2   5        4.70        4.68      0.72 o 
  -5   2   5      248.13      234.15      2.88 o 
  -4   2   5      101.78       96.11      1.66 o 
  -3   2   5     2584.88     2606.80     18.52 o 
  -2   2   5      733.24      736.63      6.09 o 
  -1   2   5      505.30      525.13      5.00 o 
   0   2   5      984.17      998.20      7.00 o 
   1   2   5      984.95     1071.96      7.92 o 
   2   2   5        4.27        5.18      0.38 o 
   3   2   5       24.51       33.39      1.03 o 
   4   2   5       79.64       81.66      1.84 o 
   5   2   5        2.82        1.62      0.73 o 
   6   2   5        0.39       -0.76      0.94 o 
  -8   3   5        1.94        1.77      1.12 o 
  -7   3   5        5.85        4.91      0.81 o 
  -6   3   5        4.61        5.09      0.69 o 
  -5   3   5        6.34        6.59      0.62 o 
  -4   3   5        0.80        1.25      0.53 o 
  -3   3   5        0.85        1.15      0.37 o 
  -2   3   5        2.93       -0.38      0.38 o 
  -1   3   5        2.49        1.54      0.40 o 
   0   3   5        3.87        4.08      0.42 o 
   1   3   5        0.28        0.29      0.31 o 
   2   3   5        6.80        9.83      0.51 o 
   3   3   5        3.56        1.55      0.60 o 
   4   3   5      181.61      177.84      2.77 o 
   5   3   5      278.81      287.19      4.16 o 
   6   3   5      119.56      123.22      5.07 o 
  -8   4   5        0.38        1.72      1.05 o 
  -7   4   5       16.91       17.73      1.68 o 
  -6   4   5      266.59      259.34      3.45 o 
  -5   4   5       66.85       76.04      1.60 o 
  -4   4   5       10.55        8.61      1.16 o 
  -3   4   5       16.25       17.79      0.97 o 
  -2   4   5       67.01       66.32      1.69 o 
  -1   4   5      815.45      848.99      6.41 o 
   0   4   5     1142.42     1120.46      8.75 o 
   1   4   5       13.59        5.97      0.45 o 
   2   4   5      170.57      169.79      2.00 o 
   3   4   5      154.45      147.94      2.11 o 
   4   4   5       11.30       10.64      0.90 o 
   5   4   5       73.60       78.35      2.23 o 
   6   4   5       22.86       25.31      2.58 o 
  -8   5   5        0.30        1.13      1.18 o 
  -7   5   5        8.48        9.19      1.08 o 
  -6   5   5      210.56      209.70      3.08 o 
  -5   5   5      246.62      239.18      3.13 o 
  -4   5   5       21.32       18.87      0.93 o 
  -3   5   5      100.55       94.54      1.81 o 
  -2   5   5        0.01        1.27      0.53 o 
  -1   5   5       36.91       41.35      1.06 o 
   0   5   5        0.62        0.28      0.31 o 
   1   5   5       54.54       44.38      1.61 o 
   2   5   5      797.33      769.20      5.95 o 
   3   5   5       16.65       19.01      0.91 o 
   4   5   5       50.47       47.05      2.01 o 
   5   5   5      402.95      412.98      5.53 o 
   6   5   5     1633.03     1663.08     28.28 o 
  -8   6   5       12.13       17.23      1.91 o 
  -7   6   5        4.97        3.64      0.89 o 
  -6   6   5      625.82      597.94      6.38 o 
  -5   6   5      210.98      224.38      5.11 o 
  -4   6   5       55.97       60.69      1.79 o 
  -3   6   5     1164.00     1218.35     11.10 o 
  -2   6   5     1143.49     1190.33     10.63 o 
  -1   6   5      326.32      365.20      3.90 o 
   0   6   5      185.24      180.43      2.91 o 
   1   6   5     1016.10      997.97      8.09 o 
   2   6   5        3.98        7.07      0.63 o 
   3   6   5      732.85      733.67      6.98 o 
   4   6   5      267.43      275.47      4.23 o 
   5   6   5      108.41      120.31      2.72 o 
   6   6   5       22.93       25.30      7.24 o 
  -7   7   5        3.44        3.00      0.93 o 
  -6   7   5      128.58      127.07      2.59 o 
  -5   7   5        2.27        1.93      0.67 o 
  -4   7   5        4.39        6.07      0.71 o 
  -3   7   5       34.39       34.59      1.36 o 
  -2   7   5        0.01        0.37      0.44 o 
  -1   7   5        3.32        4.31      0.51 o 
   0   7   5       58.63       73.35      1.31 o 
   1   7   5        0.83        1.54      0.41 o 
   2   7   5        4.79        4.47      0.58 o 
   3   7   5      644.48      624.99      6.68 o 
   4   7   5       19.08       16.32      1.25 o 
   5   7   5       96.47      104.09      3.96 o 
   6   7   5     1065.97     1076.29     21.23 o 
  -7   8   5       15.27       10.37      2.11 o 
  -6   8   5        2.80        2.32      0.90 o 
  -5   8   5      101.49       99.11      2.23 o 
  -4   8   5       94.78      103.02      2.45 o 
  -3   8   5      193.94      208.80      3.95 o 
  -2   8   5        0.23        2.52      0.56 o 
  -1   8   5      544.79      566.65      5.89 o 
   0   8   5       73.76       72.92      1.60 o 
   1   8   5       80.10       87.50      1.59 o 
   2   8   5       11.24       13.22      0.94 o 
   3   8   5      108.50      100.20      2.19 o 
   4   8   5       16.74       16.06      1.20 o 
   5   8   5       21.03       21.90      2.64 o 
   6   8   5        2.30       -0.40      1.91 o 
  -7   9   5        3.75        4.29      1.78 o 
  -6   9   5       55.93       49.46      2.60 o 
  -5   9   5       87.80       96.61      2.98 o 
  -4   9   5       26.85       28.33      1.87 o 
  -3   9   5        8.96       10.53      1.06 o 
  -2   9   5        6.37        6.41      0.82 o 
  -1   9   5       99.17       83.79      2.56 o 
   0   9   5       10.33        6.53      0.76 o 
   1   9   5      439.20      448.85      5.17 o 
   2   9   5        2.12        1.70      0.67 o 
   3   9   5       61.43       58.18      1.96 o 
   4   9   5        7.75        6.63      1.01 o 
   5   9   5        1.14        0.98      1.31 o 
  -7  10   5       70.69       68.54      5.97 o 
  -6  10   5       15.46       13.04      2.20 o 
  -5  10   5      222.15      215.05      4.98 o 
  -4  10   5        9.88       10.71      1.11 o 
  -3  10   5       36.27       41.28      2.43 o 
  -2  10   5      494.68      457.18      5.47 o 
  -1  10   5        0.70        0.68      0.56 o 
   0  10   5        0.09       -0.41      0.55 o 
   1  10   5      135.43      141.70      2.83 o 
   2  10   5        8.41       15.92      1.17 o 
   3  10   5       51.78       48.65      1.91 o 
   4  10   5        2.05       -0.41      1.10 o 
   5  10   5       63.55       59.65      4.37 o 
  -6  11   5       11.33       10.77      2.12 o 
  -5  11   5      273.98      277.98      5.40 o 
  -4  11   5        3.12        0.58      0.96 o 
  -3  11   5       33.70       31.90      1.90 o 
  -2  11   5      251.13      231.93      3.72 o 
  -1  11   5       10.24       13.93      1.18 o 
   0  11   5      190.45      168.01      3.32 o 
   1  11   5      387.85      336.85      4.81 o 
   2  11   5      215.61      186.08      4.34 o 
   3  11   5        7.44        5.98      1.01 o 
   4  11   5      135.12      141.15      5.30 o 
   5  11   5       10.12        6.87      3.00 o 
  -6  12   5       28.04       29.81      3.71 o 
  -5  12   5       90.36       90.91      3.50 o 
  -4  12   5        0.90        2.50      1.14 o 
  -3  12   5      361.60      359.80      6.82 o 
  -2  12   5      226.54      190.38      3.66 o 
  -1  12   5      377.16      337.98      5.12 o 
   0  12   5       82.23       66.71      2.26 o 
   1  12   5      331.79      297.91      4.60 o 
   2  12   5      829.94      747.92      8.53 o 
   3  12   5       48.97       58.70      2.94 o 
   4  12   5       49.73       39.39      4.56 o 
  -5  13   5       11.51       10.57      3.35 o 
  -4  13   5       12.32       13.15      2.06 o 
  -3  13   5       20.18       18.81      1.75 o 
  -2  13   5        1.16        2.06      0.92 o 
  -1  13   5       16.36       10.49      1.23 o 
   0  13   5       59.32       54.29      2.20 o 
   1  13   5       34.95       27.46      1.76 o 
   2  13   5       37.48       29.27      1.93 o 
   3  13   5        3.04        0.99      1.30 o 
   4  13   5        9.62       11.87      2.79 o 
  -5  14   5       18.89       19.26      5.90 o 
  -4  14   5        2.09        1.18      2.06 o 
  -3  14   5        0.00        0.81      1.12 o 
  -2  14   5        1.32        1.01      1.11 o 
  -1  14   5        9.93        5.22      1.60 o 
   0  14   5        0.89        1.17      1.00 o 
   1  14   5        4.58        2.16      1.04 o 
   2  14   5        3.19        0.61      1.22 o 
   3  14   5       19.98       17.57      4.37 o 
  -4  15   5       21.09       16.15      6.38 o 
  -3  15   5        7.24        9.86      2.17 o 
  -2  15   5       24.50       17.98      2.52 o 
  -1  15   5        0.38       -0.03      1.14 o 
   0  15   5      204.01      202.01      5.90 o 
   1  15   5        5.51        3.81      1.45 o 
   2  15   5       21.42       28.48      3.14 o 
  -3  16   5        1.00        2.67      4.14 o 
  -2  16   5      660.34      816.66     31.52 o 
  -1  16   5        8.62        8.01      2.57 o 
   0  16   5        1.82        1.08      1.37 o 
   1  16   5       72.65       98.47      6.02 o 
  -8   0   6      147.94      139.16     10.47 o 
  -6   0   6      252.41      251.79      6.63 o 
  -4   0   6       19.03       20.54      1.64 o 
  -2   0   6       62.54       60.92      1.95 o 
   0   0   6     2466.78     2549.08     22.09 o 
   2   0   6       28.50       33.39      1.62 o 
   4   0   6       74.12       74.01      2.59 o 
   6   0   6       49.48       58.88      4.64 o 
  -8   1   6       32.77       34.08      2.31 o 
  -7   1   6       96.89       94.75      3.28 o 
  -6   1   6      361.67      355.23      5.76 o 
  -5   1   6      222.22      213.35      4.56 o 
  -4   1   6       64.27       64.46      1.88 o 
  -3   1   6     1519.78     1520.85     14.64 o 
  -2   1   6        2.55        1.60      0.38 o 
  -1   1   6      751.85      806.92      5.98 o 
   0   1   6       72.64       71.72      1.34 o 
   1   1   6      111.02      152.63      2.02 o 
   2   1   6     1315.89     1288.51     12.15 o 
   3   1   6       91.71       94.72      1.59 o 
   4   1   6      155.38      150.38      2.56 o 
   5   1   6       18.75       25.18      1.66 o 
   6   1   6        9.48        7.76      1.38 o 
  -8   2   6       95.25       99.43      4.02 o 
  -7   2   6       16.84       13.94      1.21 o 
  -6   2   6        2.40        1.95      0.66 o 
  -5   2   6       23.50       19.35      1.26 o 
  -4   2   6       63.60       56.60      2.35 o 
  -3   2   6        0.10        0.39      0.36 o 
  -2   2   6      116.27      125.93      1.83 o 
  -1   2   6      162.09      174.44      2.11 o 
   0   2   6       93.29      113.67      1.64 o 
   1   2   6      638.92      630.33      5.12 o 
   2   2   6      222.17      207.21      3.33 o 
   3   2   6      139.55      142.16      1.94 o 
   4   2   6      129.44      125.32      2.47 o 
   5   2   6       28.25       30.04      1.55 o 
   6   2   6        2.12        1.25      1.11 o 
  -8   3   6        6.71        3.39      1.81 o 
  -7   3   6      105.08      103.67      2.66 o 
  -6   3   6       48.25       47.43      2.03 o 
  -5   3   6        1.19        1.52      0.77 o 
  -4   3   6       14.71       13.07      0.97 o 
  -3   3   6      688.26      701.62      8.10 o 
  -2   3   6       63.13       65.76      1.34 o 
  -1   3   6        2.19       -0.01      0.31 o 
   0   3   6       72.85       85.58      1.41 o 
   1   3   6      274.69      298.38      3.02 o 
   2   3   6      118.58      108.68      1.92 o 
   3   3   6       96.88       99.63      1.70 o 
   4   3   6      145.83      143.13      2.68 o 
   5   3   6      249.29      256.73      4.02 o 
   6   3   6       23.71       20.86      2.09 o 
  -8   4   6       55.38       48.49      7.12 o 
  -7   4   6       39.99       40.46      1.89 o 
  -6   4   6       27.92       32.43      1.71 o 
  -5   4   6       28.71       24.68      1.46 o 
  -4   4   6       26.49       34.65      1.34 o 
  -3   4   6        2.78        3.01      0.62 o 
  -2   4   6        0.38        1.53      0.37 o 
  -1   4   6      281.47      264.93      2.91 o 
   0   4   6      136.80      129.39      1.75 o 
   1   4   6      297.72      272.94      3.15 o 
   2   4   6      261.64      258.97      3.12 o 
   3   4   6      685.52      668.31      5.70 o 
   4   4   6     1458.31     1462.51     12.32 o 
   5   4   6      110.38      123.26      3.02 o 
   6   4   6       25.52       26.97      3.03 o 
  -8   5   6        0.63        0.52      1.90 o 
  -7   5   6       62.72       56.33      2.42 o 
  -6   5   6        1.24        0.85      0.68 o 
  -5   5   6      900.08      882.67      9.28 o 
  -4   5   6      381.10      389.93      6.28 o 
  -3   5   6       42.01       45.85      1.35 o 
  -2   5   6       16.45       20.12      1.09 o 
  -1   5   6       16.36       14.06      0.67 o 
   0   5   6       82.36       68.26      1.33 o 
   1   5   6     2160.37     2051.21     16.00 o 
   2   5   6      275.24      275.59      3.03 o 
   3   5   6      106.27      109.17      2.08 o 
   4   5   6       73.31       75.80      2.03 o 
   5   5   6        0.06       -0.15      0.98 o 
   6   5   6        0.07        4.47      1.70 o 
  -8   6   6       59.60       47.41      4.59 o 
  -7   6   6       50.74       43.66      2.46 o 
  -6   6   6        9.27        7.97      1.01 o 
  -5   6   6        8.78        8.07      1.06 o 
  -4   6   6       14.33       16.33      1.17 o 
  -3   6   6       80.37       93.17      2.13 o 
  -2   6   6       32.21       25.47      1.66 o 
  -1   6   6      156.98      141.16      2.15 o 
   0   6   6      409.60      370.16      4.23 o 
   1   6   6      174.48      173.99      2.92 o 
   2   6   6       27.03       29.30      1.06 o 
   3   6   6      502.76      503.70      5.78 o 
   4   6   6     3062.64     3075.04     24.03 o 
   5   6   6       71.30       71.13      2.99 o 
   6   6   6       14.58       16.21      3.13 o 
  -7   7   6      119.08      107.10      3.92 o 
  -6   7   6       40.06       37.05      1.90 o 
  -5   7   6       45.91       51.94      1.99 o 
  -4   7   6        1.87        3.03      0.82 o 
  -3   7   6      963.48      943.32      9.95 o 
  -2   7   6      333.17      334.68      4.16 o 
  -1   7   6      371.53      353.24      4.28 o 
   0   7   6      212.40      239.03      3.52 o 
   1   7   6       98.56       93.82      2.39 o 
   2   7   6        1.72        2.16      0.57 o 
   3   7   6       92.76      100.55      2.36 o 
   4   7   6       28.51       32.38      1.68 o 
   5   7   6       67.60       73.72      3.18 o 
  -7   8   6       14.60       12.41      1.97 o 
  -6   8   6        3.47        2.69      1.02 o 
  -5   8   6        2.53        1.99      0.79 o 
  -4   8   6       22.86       23.95      1.34 o 
  -3   8   6       13.96       15.00      1.09 o 
  -2   8   6       98.51       86.70      2.01 o 
  -1   8   6       32.99       34.80      1.26 o 
   0   8   6       59.60       48.42      1.32 o 
   1   8   6      247.77      233.52      3.00 o 
   2   8   6       16.08       12.78      1.15 o 
   3   8   6        0.33        0.12      0.64 o 
   4   8   6      624.17      637.14      7.39 o 
   5   8   6      301.56      317.42      6.90 o 
  -7   9   6       15.60       12.66      2.55 o 
  -6   9   6       27.97       23.18      3.22 o 
  -5   9   6        5.92        7.61      1.08 o 
  -4   9   6      267.29      269.04      5.01 o 
  -3   9   6        0.78        0.25      0.69 o 
  -2   9   6      410.84      405.02      4.96 o 
  -1   9   6        3.31        3.95      0.74 o 
   0   9   6      187.84      210.73      3.75 o 
   1   9   6        2.61        0.54      0.49 o 
   2   9   6        0.01        0.13      0.56 o 
   3   9   6       68.04       60.76      1.92 o 
   4   9   6        0.09       -0.18      1.00 o 
   5   9   6        5.69        7.70      1.94 o 
  -7  10   6      156.48      145.39      7.57 o 
  -6  10   6        0.17       -0.05      1.22 o 
  -5  10   6       36.41       33.70      1.97 o 
  -4  10   6       68.31       66.09      2.39 o 
  -3  10   6      181.26      167.82      3.76 o 
  -2  10   6       60.34       56.56      1.93 o 
  -1  10   6       57.18       62.10      1.99 o 
   0  10   6       39.32       32.85      1.59 o 
   1  10   6      119.38      113.92      2.61 o 
   2  10   6       56.90       53.66      1.93 o 
   3  10   6       10.57       11.88      1.19 o 
   4  10   6       44.95       43.31      2.68 o 
   5  10   6        0.06        0.23      2.07 o 
  -6  11   6       37.94       31.32      4.59 o 
  -5  11   6      149.47      166.59      9.53 o 
  -4  11   6      126.83      118.95      3.95 o 
  -3  11   6       53.82       44.50      2.19 o 
  -2  11   6      700.09      660.16      8.22 o 
  -1  11   6      107.22       90.22      2.48 o 
   0  11   6      671.81      572.59      7.89 o 
   1  11   6       78.00       87.99      2.45 o 
   2  11   6        0.39       -0.21      0.68 o 
   3  11   6       17.74       15.27      1.63 o 
   4  11   6       33.08       32.17      4.40 o 
  -6  12   6        0.42       -0.90      3.62 o 
  -5  12   6        4.94        3.99      2.54 o 
  -4  12   6       67.40       63.09      3.53 o 
  -3  12   6      177.42      172.09      4.48 o 
  -2  12   6        0.98        1.21      0.85 o 
  -1  12   6      503.52      455.71      6.29 o 
   0  12   6      115.70       87.85      2.62 o 
   1  12   6        2.93        1.72      0.80 o 
   2  12   6      133.21      128.79      3.45 o 
   3  12   6        7.19        7.17      1.41 o 
   4  12   6       10.86       11.28      2.82 o 
  -5  13   6        1.02       -0.79      4.50 o 
  -4  13   6       34.56       31.57      3.63 o 
  -3  13   6      339.53      328.48      7.48 o 
  -2  13   6       18.18       20.80      1.74 o 
  -1  13   6       20.30       12.44      1.31 o 
   0  13   6      196.45      172.02      3.98 o 
   1  13   6      131.50      121.20      4.05 o 
   2  13   6        1.02        1.79      1.21 o 
   3  13   6      143.64      158.81      6.05 o 
  -4  14   6        0.74        1.81      1.57 o 
  -3  14   6        2.16        1.65      1.95 o 
  -2  14   6       24.60       29.49      3.02 o 
  -1  14   6       11.40       12.65      1.96 o 
   0  14   6       45.73       42.75      2.77 o 
   1  14   6       12.08        8.34      1.74 o 
   2  14   6       71.68       86.41      3.81 o 
  -3  15   6      100.07      115.41      6.31 o 
  -2  15   6        1.93        0.38      1.69 o 
  -1  15   6        7.12        5.14      1.84 o 
   0  15   6        9.14        9.34      1.77 o 
   1  15   6       50.64       51.90      3.97 o 
   2  15   6        7.23        6.67      4.48 o 
  -2  16   6       60.25       46.13      8.52 o 
  -1  16   6        0.05       -2.38      3.67 o 
   0  16   6        3.77        9.65      3.58 o 
  -7   0   7       37.17       35.26      2.99 o 
  -5   0   7     2041.12     1934.51     27.61 o 
  -3   0   7      587.29      641.85     11.39 o 
  -1   0   7     2778.64     2957.29     25.54 o 
   1   0   7     2796.39     2819.12     65.77 o 
   3   0   7      231.37      246.27      4.01 o 
   5   0   7       33.75       37.32      3.26 o 
  -8   1   7       46.71       41.59      3.83 o 
  -7   1   7       20.03       20.80      2.64 o 
  -6   1   7        2.33        1.57      0.87 o 
  -5   1   7        2.55        1.59      0.84 o 
  -4   1   7        3.31        4.33      0.59 o 
  -3   1   7      129.82      143.70      2.30 o 
  -2   1   7     1061.77     1088.82      8.62 o 
  -1   1   7      255.11      252.50      2.72 o 
   0   1   7       39.14       29.75      0.95 o 
   1   1   7      101.41       99.11      1.92 o 
   2   1   7        1.27        0.73      0.52 o 
   3   1   7       63.18       65.43      1.40 o 
   4   1   7       27.25       25.38      1.31 o 
   5   1   7       19.93       20.09      1.69 o 
   6   1   7      365.89      393.93      7.54 o 
  -8   2   7        0.01       -0.40      2.15 o 
  -7   2   7       25.57       26.74      2.53 o 
  -6   2   7        7.18        9.97      1.24 o 
  -5   2   7       73.14       77.81      2.25 o 
  -4   2   7      263.40      251.85      3.68 o 
  -3   2   7       73.65       77.26      2.08 o 
  -2   2   7     1089.60     1103.33      8.30 o 
  -1   2   7      181.47      142.76      1.93 o 
   0   2   7      519.74      508.54      4.62 o 
   1   2   7      899.91      879.12      7.22 o 
   2   2   7      149.36      146.08      2.52 o 
   3   2   7      120.71      113.95      1.91 o 
   4   2   7        2.72        2.60      0.72 o 
   5   2   7       27.06       24.37      1.95 o 
   6   2   7        2.00        4.13      1.48 o 
  -8   3   7        9.87        7.06      2.73 o 
  -7   3   7       17.65       17.47      2.18 o 
  -6   3   7        4.41        5.16      1.06 o 
  -5   3   7        2.76        2.54      0.79 o 
  -4   3   7       68.16       72.70      1.87 o 
  -3   3   7       24.64       21.60      0.95 o 
  -2   3   7       73.45       69.91      1.45 o 
  -1   3   7      129.36      136.32      1.96 o 
   0   3   7        0.97        0.91      0.38 o 
   1   3   7        6.39        8.82      0.75 o 
   2   3   7       99.02       93.64      1.88 o 
   3   3   7       62.00       61.83      1.51 o 
   4   3   7       40.06       41.73      1.75 o 
   5   3   7       79.25       77.18      3.07 o 
   6   3   7      102.43      111.78      4.57 o 
  -8   4   7       13.00       13.12      3.20 o 
  -7   4   7      111.54      112.00      4.38 o 
  -6   4   7      330.72      314.23      6.02 o 
  -5   4   7      138.80      139.01      3.05 o 
  -4   4   7      158.33      146.83      2.81 o 
  -3   4   7       35.04       30.84      1.43 o 
  -2   4   7      473.66      461.34      4.98 o 
  -1   4   7        0.19        0.30      0.41 o 
   0   4   7      672.92      634.94      5.60 o 
   1   4   7        2.45        3.10      0.70 o 
   2   4   7        0.03        0.10      0.47 o 
   3   4   7      176.03      175.93      2.61 o 
   4   4   7      205.41      203.16      3.44 o 
   5   4   7      155.35      157.90      3.88 o 
  -8   5   7        6.10        4.87      2.78 o 
  -7   5   7       14.70       10.91      1.79 o 
  -6   5   7       14.11       12.84      1.44 o 
  -5   5   7       81.13       80.20      2.39 o 
  -4   5   7       10.01        8.97      0.87 o 
  -3   5   7       81.28       88.09      2.35 o 
  -2   5   7      136.13      133.71      2.51 o 
  -1   5   7      508.99      489.83      4.68 o 
   0   5   7       78.72       73.87      1.52 o 
   1   5   7     1410.14     1385.23     11.74 o 
   2   5   7     3837.41     3756.18     30.13 o 
   3   5   7      148.01      143.08      3.16 o 
   4   5   7      100.64      103.54      2.60 o 
   5   5   7        5.41        3.04      1.21 o 
  -7   6   7      150.60      147.23      6.09 o 
  -6   6   7        3.27        2.78      1.04 o 
  -5   6   7      672.73      656.96      8.19 o 
  -4   6   7        0.02       -0.03      0.60 o 
  -3   6   7        0.32        0.91      0.67 o 
  -2   6   7      269.61      242.33      3.80 o 
  -1   6   7      981.44      921.18      7.82 o 
   0   6   7       80.06       70.35      1.81 o 
   1   6   7       78.79       71.18      1.89 o 
   2   6   7      388.17      401.01      5.09 o 
   3   6   7       19.74       18.21      1.21 o 
   4   6   7       58.85       60.79      2.30 o 
   5   6   7        0.91        1.40      1.23 o 
  -7   7   7        0.08        0.79      1.71 o 
  -6   7   7       43.56       41.83      2.13 o 
  -5   7   7       17.71       16.86      1.43 o 
  -4   7   7       29.56       32.51      1.54 o 
  -3   7   7      115.10      109.45      2.80 o 
  -2   7   7       38.47       38.78      1.53 o 
  -1   7   7      277.10      268.63      3.60 o 
   0   7   7        1.11        0.54      0.56 o 
   1   7   7       74.22       68.27      2.04 o 
   2   7   7     3386.95     3377.97     26.93 o 
   3   7   7      455.56      469.81      5.79 o 
   4   7   7       10.33        6.74      1.26 o 
   5   7   7      178.86      191.38      5.04 o 
  -7   8   7       13.57       15.17      3.08 o 
  -6   8   7       45.21       41.38      2.62 o 
  -5   8   7        5.07        4.36      0.94 o 
  -4   8   7        8.82        7.71      0.94 o 
  -3   8   7      388.09      371.39      7.07 o 
  -2   8   7       83.36       75.75      2.28 o 
  -1   8   7      117.45      106.80      2.46 o 
   0   8   7       63.01       66.34      2.26 o 
   1   8   7      339.64      347.78      4.91 o 
   2   8   7      459.71      467.66      5.64 o 
   3   8   7        4.46        6.26      0.95 o 
   4   8   7      101.20      107.68      3.52 o 
   5   8   7       29.82       30.10      2.49 o 
  -7   9   7       21.40       28.08      6.86 o 
  -6   9   7       38.46       34.36      2.74 o 
  -5   9   7       94.68       92.13      2.68 o 
  -4   9   7      292.53      274.76      4.50 o 
  -3   9   7      120.23      126.27      2.94 o 
  -2   9   7      112.36       99.38      2.48 o 
  -1   9   7        0.56        0.60      0.69 o 
   0   9   7        0.50        0.13      0.64 o 
   1   9   7        4.11        6.88      0.88 o 
   2   9   7       16.42       18.61      1.28 o 
   3   9   7       41.06       44.37      1.92 o 
   4   9   7       15.63       13.08      1.69 o 
  -6  10   7      175.80      177.07      6.89 o 
  -5  10   7      157.52      160.94      5.50 o 
  -4  10   7       14.66       13.17      1.35 o 
  -3  10   7      190.12      183.43      4.69 o 
  -2  10   7       40.28       32.83      1.61 o 
  -1  10   7        1.12        1.19      0.71 o 
   0  10   7        0.47        2.41      0.76 o 
   1  10   7        1.52        1.16      0.65 o 
   2  10   7        1.00       -0.20      0.63 o 
   3  10   7       32.65       25.19      1.99 o 
   4  10   7       56.51       65.19      3.26 o 
  -6  11   7       30.90       28.56      6.57 o 
  -5  11   7       19.31       26.32      3.32 o 
  -4  11   7       25.69       25.18      1.92 o 
  -3  11   7      241.93      233.53      5.27 o 
  -2  11   7       38.26       26.94      1.70 o 
  -1  11   7       22.29       19.36      1.41 o 
   0  11   7      261.21      241.81      4.26 o 
   1  11   7       13.39       14.12      1.27 o 
   2  11   7      172.52      165.06      3.67 o 
   3  11   7       17.39       21.86      1.98 o 
   4  11   7       53.17       49.45      4.67 o 
  -5  12   7       28.69       31.29      4.90 o 
  -4  12   7      111.83      105.53      4.73 o 
  -3  12   7        6.79        3.78      1.04 o 
  -2  12   7      256.92      213.06      4.34 o 
  -1  12   7       13.87       18.23      1.48 o 
   0  12   7        5.40        5.55      1.04 o 
   1  12   7        0.01        1.11      0.97 o 
   2  12   7        8.97       11.52      1.54 o 
   3  12   7        3.51        1.82      1.46 o 
  -5  13   7       23.72       23.42      4.36 o 
  -4  13   7       14.63       10.42      2.47 o 
  -3  13   7       12.83        7.54      1.93 o 
  -2  13   7      152.10      134.62      4.64 o 
  -1  13   7       24.10       16.29      1.78 o 
   0  13   7        3.43        5.06      1.46 o 
   1  13   7       40.64       38.05      2.72 o 
   2  13   7       60.46       56.98      4.24 o 
   3  13   7      145.98      147.66      8.26 o 
  -4  14   7        6.75       10.06      2.61 o 
  -3  14   7       35.80       38.12      4.93 o 
  -2  14   7      178.35      186.24      5.64 o 
  -1  14   7       38.81       34.38      2.87 o 
   0  14   7        0.65       -0.83      1.19 o 
   1  14   7       42.66       40.94      3.59 o 
   2  14   7        9.45        6.97      2.18 o 
  -3  15   7        2.73        2.02      2.81 o 
  -2  15   7       12.35       12.91      4.02 o 
  -1  15   7        0.03        2.34      2.68 o 
   0  15   7       13.23       15.41      2.63 o 
   1  15   7        0.77        0.12      1.98 o 
  -8   0   8        7.89       12.43      4.24 o 
  -6   0   8       41.25       45.23      3.09 o 
  -4   0   8     1602.14     1574.31     25.96 o 
  -2   0   8       19.68       22.51      1.38 o 
   0   0   8       37.61       43.74      1.72 o 
   2   0   8       42.38       33.77      2.17 o 
   4   0   8      654.05      616.92      9.97 o 
  -8   1   8       27.73       30.83      4.16 o 
  -7   1   8      341.76      332.96      7.95 o 
  -6   1   8      193.50      188.27      4.11 o 
  -5   1   8       43.14       50.60      2.80 o 
  -4   1   8        0.15        0.57      0.67 o 
  -3   1   8      483.66      524.51      6.58 o 
  -2   1   8      332.23      329.42      3.55 o 
  -1   1   8       56.45       57.44      1.23 o 
   0   1   8      255.41      250.29      2.88 o 
   1   1   8        5.02        5.46      0.72 o 
   2   1   8       62.58       52.71      1.81 o 
   3   1   8      103.84       95.18      3.22 o 
   4   1   8       27.87       27.97      1.46 o 
   5   1   8       29.77       26.34      2.25 o 
  -8   2   8        4.25        5.74      2.47 o 
  -7   2   8        1.94        1.24      1.36 o 
  -6   2   8       20.38       16.81      1.64 o 
  -5   2   8       86.89       94.60      2.48 o 
  -4   2   8        0.01        0.55      0.57 o 
  -3   2   8      266.99      261.45      5.22 o 
  -2   2   8      157.00      146.36      2.36 o 
  -1   2   8      196.93      182.86      2.77 o 
   0   2   8        9.16       10.46      0.74 o 
   1   2   8       19.19       21.65      1.13 o 
   2   2   8        9.14        7.20      0.88 o 
   3   2   8       36.01       32.81      1.62 o 
   4   2   8       98.67       92.19      2.48 o 
   5   2   8       81.53       84.51      3.32 o 
  -8   3   8        2.03        1.11      1.85 o 
  -7   3   8       68.75       68.86      3.82 o 
  -6   3   8        0.63        0.15      0.84 o 
  -5   3   8      216.46      215.13      3.64 o 
  -4   3   8      270.79      264.04      4.55 o 
  -3   3   8      148.67      140.93      3.06 o 
  -2   3   8      352.45      347.56      3.71 o 
  -1   3   8       19.52       23.89      1.07 o 
   0   3   8        4.56        1.90      0.53 o 
   1   3   8       65.96       65.64      2.06 o 
   2   3   8       15.83       14.43      1.17 o 
   3   3   8      134.60      139.68      3.09 o 
   4   3   8        6.38        6.55      0.93 o 
   5   3   8      182.22      192.10      5.63 o 
  -8   4   8        1.27       -0.37      1.70 o 
  -7   4   8        3.28        1.51      1.50 o 
  -6   4   8       18.84       20.19      1.67 o 
  -5   4   8      304.41      298.62      4.78 o 
  -4   4   8       34.36       41.82      1.93 o 
  -3   4   8       22.38       20.65      1.72 o 
  -2   4   8      108.93      104.11      2.09 o 
  -1   4   8      199.92      184.71      2.83 o 
   0   4   8     1369.44     1290.17     10.50 o 
   1   4   8      441.00      437.82      5.68 o 
   2   4   8      403.04      388.49      5.57 o 
   3   4   8       95.85       98.17      3.13 o 
   4   4   8      446.21      443.57      5.62 o 
   5   4   8       45.18       48.94      2.79 o 
  -7   5   8      125.18      119.33      4.76 o 
  -6   5   8       63.70       57.24      2.53 o 
  -5   5   8      310.28      307.81      4.95 o 
  -4   5   8       90.90       95.61      2.78 o 
  -3   5   8       46.72       49.80      1.80 o 
  -2   5   8      862.41      836.29      8.74 o 
  -1   5   8      540.19      533.03      5.69 o 
   0   5   8      548.97      525.84      5.84 o 
   1   5   8      820.75      806.64      8.68 o 
   2   5   8        3.01        3.52      0.75 o 
   3   5   8       53.99       55.03      2.10 o 
   4   5   8        7.19        6.59      1.09 o 
   5   5   8      176.31      187.02      5.34 o 
  -7   6   8        5.62        7.33      2.20 o 
  -6   6   8       94.18       95.25      2.95 o 
  -5   6   8       20.52       17.14      1.42 o 
  -4   6   8       36.60       36.04      1.94 o 
  -3   6   8      414.44      427.05      6.08 o 
  -2   6   8       13.80       16.08      1.58 o 
  -1   6   8      947.65      942.39      8.98 o 
   0   6   8     5955.09     5788.00     39.74 o 
   1   6   8      244.12      234.36      3.59 o 
   2   6   8        0.55       -0.11      0.65 o 
   3   6   8       36.95       35.63      1.57 o 
   4   6   8        8.66       10.83      1.53 o 
   5   6   8       19.41       18.91      2.33 o 
  -7   7   8      216.06      224.42     13.38 o 
  -6   7   8       13.37       14.45      1.78 o 
  -5   7   8       20.78       18.97      1.73 o 
  -4   7   8        0.44       -0.33      0.65 o 
  -3   7   8      540.58      520.17      7.54 o 
  -2   7   8        4.55        2.25      0.81 o 
  -1   7   8        6.04        6.01      0.88 o 
   0   7   8      167.77      161.74      3.21 o 
   1   7   8      345.88      339.06      4.85 o 
   2   7   8      145.79      150.14      3.23 o 
   3   7   8       63.96       69.19      2.59 o 
   4   7   8        4.10        7.22      1.46 o 
  -7   8   8        5.28        4.35      2.20 o 
  -6   8   8       99.15       98.09      3.72 o 
  -5   8   8      118.84      125.75      3.09 o 
  -4   8   8        3.91        3.73      0.85 o 
  -3   8   8       55.01       59.01      3.19 o 
  -2   8   8        9.92        6.34      1.42 o 
  -1   8   8       18.79       20.71      1.47 o 
   0   8   8     1038.84     1002.49     10.67 o 
   1   8   8      530.01      544.96      6.74 o 
   2   8   8        7.37        3.64      0.92 o 
   3   8   8       81.58       75.45      2.82 o 
   4   8   8       47.06       48.87      2.94 o 
  -6   9   8       60.47       66.45      3.26 o 
  -5   9   8       58.81       58.53      2.59 o 
  -4   9   8        0.27        0.23      0.73 o 
  -3   9   8        7.53        6.12      0.92 o 
  -2   9   8      332.96      323.47      5.68 o 
  -1   9   8      309.43      302.46      5.16 o 
   0   9   8      153.53      139.13      3.21 o 
   1   9   8       86.75       77.15      2.45 o 
   2   9   8      170.30      170.57      3.32 o 
   3   9   8       37.08       41.90      3.00 o 
   4   9   8       36.62       42.78      2.91 o 
  -6  10   8        2.32        1.52      2.74 o 
  -5  10   8       28.29       31.70      2.72 o 
  -4  10   8       74.88       68.05      2.54 o 
  -3  10   8       11.27        9.97      1.21 o 
  -2  10   8       45.22       41.89      2.45 o 
  -1  10   8      127.50      138.46      3.46 o 
   0  10   8      158.46      141.56      3.97 o 
   1  10   8       39.46       41.89      2.03 o 
   2  10   8       10.46       11.87      1.22 o 
   3  10   8      138.04      148.16      4.96 o 
  -6  11   8       23.00       21.99      6.19 o 
  -5  11   8       53.34       50.28      3.69 o 
  -4  11   8      328.89      325.81      6.35 o 
  -3  11   8        6.98        6.08      1.12 o 
  -2  11   8       90.93       97.81      4.84 o 
  -1  11   8       30.49       26.85      1.71 o 
   0  11   8        0.10        0.61      0.79 o 
   1  11   8        6.79        5.19      1.10 o 
   2  11   8       66.17       57.89      2.84 o 
   3  11   8        6.14        7.00      1.70 o 
  -5  12   8       43.74       53.51      8.43 o 
  -4  12   8      111.70      100.52      4.21 o 
  -3  12   8       29.57       28.38      2.40 o 
  -2  12   8      133.19      135.29      5.61 o 
  -1  12   8       22.15       24.38      2.05 o 
   0  12   8        8.76        8.44      1.36 o 
   1  12   8       36.89       43.09      2.90 o 
   2  12   8        9.22        6.67      1.69 o 
  -4  13   8      104.76       95.46      5.68 o 
  -3  13   8        6.75        5.22      1.99 o 
  -2  13   8       47.07       45.85      3.66 o 
  -1  13   8      204.42      205.46      5.98 o 
   0  13   8        5.98        8.57      1.66 o 
   1  13   8       60.68       43.28      3.73 o 
   2  13   8       45.35       47.81      4.64 o 
  -3  14   8        0.17        0.69      2.63 o 
  -2  14   8       49.45       56.98      4.84 o 
  -1  14   8       26.22       29.19      4.24 o 
   0  14   8       63.31       60.45      4.25 o 
   1  14   8        8.28        4.49      2.20 o 
  -2  15   8        8.71       14.71      6.00 o 
  -1  15   8       85.45      107.27     15.42 o 
  -7   0   9       72.41       66.21     18.92 o 
  -5   0   9       40.73       49.63      2.55 o 
  -3   0   9        2.89        0.71      0.82 o 
  -1   0   9      491.90      485.62      5.88 o 
   1   0   9      387.89      358.68      6.07 o 
   3   0   9      232.45      210.43      6.21 o 
   5   0   9      506.00      479.81     13.19 o 
  -8   1   9        0.02        2.90      4.00 o 
  -7   1   9        0.12        0.79      1.31 o 
  -6   1   9      350.15      328.39      5.92 o 
  -5   1   9       36.70       32.75      1.90 o 
  -4   1   9       30.62       30.28      1.96 o 
  -3   1   9       26.75       26.00      1.59 o 
  -2   1   9        0.63        0.43      0.43 o 
  -1   1   9        0.02        0.69      0.41 o 
   0   1   9       63.34       51.61      1.45 o 
   1   1   9      102.73       91.28      2.14 o 
   2   1   9      668.51      589.78      7.93 o 
   3   1   9       33.02       31.77      2.01 o 
   4   1   9        0.64        0.51      0.79 o 
   5   1   9        0.01        0.65      1.35 o 
  -8   2   9        9.19        6.18      2.74 o 
  -7   2   9       24.81       15.08      2.25 o 
  -6   2   9       42.17       40.25      2.71 o 
  -5   2   9      227.82      237.68      4.93 o 
  -4   2   9       50.18       44.02      2.03 o 
  -3   2   9       29.79       28.05      1.64 o 
  -2   2   9        0.44        0.80      0.45 o 
  -1   2   9      167.77      158.84      2.55 o 
   0   2   9        2.84        0.49      0.61 o 
   1   2   9       14.97       17.44      1.31 o 
   2   2   9       11.16       12.54      1.27 o 
   3   2   9       20.62       15.86      1.47 o 
   4   2   9      178.93      170.96      3.60 o 
   5   2   9        0.00        0.74      1.61 o 
  -7   3   9        0.10        0.72      1.42 o 
  -6   3   9       50.59       50.03      2.35 o 
  -5   3   9      303.59      300.74      5.46 o 
  -4   3   9       57.07       55.38      2.72 o 
  -3   3   9      123.53      120.23      2.96 o 
  -2   3   9      272.53      258.67      3.28 o 
  -1   3   9       54.52       53.95      1.54 o 
   0   3   9      123.01      115.34      3.74 o 
   1   3   9        2.77        1.31      0.76 o 
   2   3   9      185.29      184.78      3.75 o 
   3   3   9       80.42       73.61      2.32 o 
   4   3   9        0.03        0.76      0.89 o 
   5   3   9       32.69       31.70      3.55 o 
  -7   4   9        0.03        0.25      1.61 o 
  -6   4   9       25.74       22.72      1.70 o 
  -5   4   9      147.19      147.21      4.34 o 
  -4   4   9      296.43      287.48      5.05 o 
  -3   4   9      357.22      378.66      5.76 o 
  -2   4   9     1044.95     1028.17      9.84 o 
  -1   4   9      814.60      817.58      7.89 o 
   0   4   9      108.97      113.33      2.83 o 
   1   4   9      399.96      401.69      5.62 o 
   2   4   9      327.45      333.18      5.24 o 
   3   4   9       54.02       55.17      2.11 o 
   4   4   9       83.72       77.65      3.04 o 
  -7   5   9      108.59      133.81      6.00 o 
  -6   5   9        0.16        0.56      0.93 o 
  -5   5   9      242.94      246.77      5.00 o 
  -4   5   9        3.92        2.95      0.94 o 
  -3   5   9      828.12      820.25     10.63 o 
  -2   5   9     2220.61     2219.15     21.13 o 
  -1   5   9      474.44      455.74      5.33 o 
   0   5   9      390.05      372.46      5.22 o 
   1   5   9      166.07      154.74      3.83 o 
   2   5   9      155.45      151.90      3.45 o 
   3   5   9       68.80       60.39      2.25 o 
   4   5   9       12.55       11.72      1.51 o 
  -7   6   9        9.64        4.90      2.01 o 
  -6   6   9       89.35       95.15      4.25 o 
  -5   6   9      192.89      185.82      4.09 o 
  -4   6   9       52.02       47.88      2.24 o 
  -3   6   9        9.57       11.09      1.15 o 
  -2   6   9       69.02       63.77      2.58 o 
  -1   6   9      141.76      147.87      3.50 o 
   0   6   9       33.10       33.85      1.77 o 
   1   6   9      115.66      122.19      3.02 o 
   2   6   9       62.22       63.57      2.16 o 
   3   6   9      415.63      421.96      6.25 o 
   4   6   9        2.98        0.66      1.26 o 
  -7   7   9       57.51       53.78      4.45 o 
  -6   7   9       12.54       10.32      1.87 o 
  -5   7   9      203.32      206.45      4.18 o 
  -4   7   9      126.19      126.88      3.48 o 
  -3   7   9       15.99       17.04      1.47 o 
  -2   7   9     4875.45     4882.41     42.20 o 
  -1   7   9      623.62      642.63      7.58 o 
   0   7   9       88.37       81.79      2.29 o 
   1   7   9       72.66       72.66      2.30 o 
   2   7   9        0.01        1.73      0.84 o 
   3   7   9      216.44      211.64      4.79 o 
   4   7   9        1.30        0.22      1.31 o 
  -6   8   9       27.21       23.77      3.51 o 
  -5   8   9       17.87       17.45      1.75 o 
  -4   8   9       68.87       65.88      2.73 o 
  -3   8   9       58.29       65.28      2.41 o 
  -2   8   9      189.76      184.60      5.84 o 
  -1   8   9       57.20       55.10      3.00 o 
   0   8   9        3.00        1.05      0.78 o 
   1   8   9       57.90       60.51      2.29 o 
   2   8   9        5.66        3.75      1.15 o 
   3   8   9        0.77        0.95      1.12 o 
   4   8   9       41.67       38.10      3.68 o 
  -6   9   9       44.49       42.44      4.18 o 
  -5   9   9       11.15       13.06      1.66 o 
  -4   9   9       12.53       11.52      1.60 o 
  -3   9   9       34.18       35.20      2.27 o 
  -2   9   9       55.77       56.93      2.70 o 
  -1   9   9        1.32        1.15      0.85 o 
   0   9   9       81.62       79.81      2.64 o 
   1   9   9       29.92       31.52      1.81 o 
   2   9   9       88.63       88.10      4.13 o 
   3   9   9        2.36        2.44      1.37 o 
  -6  10   9       86.70       86.83      5.56 o 
  -5  10   9      139.12      134.57      6.42 o 
  -4  10   9        7.66        3.83      1.18 o 
  -3  10   9      188.66      176.45      4.33 o 
  -2  10   9       13.60       10.96      1.57 o 
  -1  10   9       34.12       41.39      2.55 o 
   0  10   9        3.26        3.58      1.03 o 
   1  10   9       14.19        7.49      1.43 o 
   2  10   9       46.62       57.41      3.57 o 
   3  10   9      221.97      255.34      9.03 o 
  -5  11   9        1.40        4.16      1.82 o 
  -4  11   9      111.71      114.63      5.48 o 
  -3  11   9       40.57       47.76      2.85 o 
  -2  11   9       28.74       27.83      2.94 o 
  -1  11   9        3.84        5.71      1.75 o 
   0  11   9        1.58        0.61      1.14 o 
   1  11   9        2.51        2.81      1.30 o 
   2  11   9      149.09      162.61      5.09 o 
  -5  12   9       38.82       45.12      5.61 o 
  -4  12   9       20.33       20.95      2.69 o 
  -3  12   9       22.91       14.84      2.41 o 
  -2  12   9       27.45       17.18      2.49 o 
  -1  12   9        9.51       16.87      2.24 o 
   0  12   9        1.70        1.92      1.27 o 
   1  12   9       82.39       82.19      5.36 o 
   2  12   9       60.54       76.05      4.88 o 
  -4  13   9        1.63        2.47      2.10 o 
  -3  13   9      112.28      105.98     10.27 o 
  -2  13   9       27.87       39.90      4.25 o 
  -1  13   9       95.50      105.00      6.66 o 
   0  13   9        3.12        5.70      1.97 o 
   1  13   9       10.45       12.97      3.62 o 
  -2  14   9       93.91      103.10      7.54 o 
  -1  14   9        8.05       13.65      4.28 o 
  -6   0  10       85.53       88.50      4.19 o 
  -4   0  10       55.97       47.93      3.46 o 
  -2   0  10      313.60      282.84      4.32 o 
   0   0  10      939.47      773.85      9.32 o 
   2   0  10       40.41       36.55      2.98 o 
   4   0  10        0.58       -1.57      1.57 o 
  -7   1  10      113.65      104.35      5.48 o 
  -6   1  10       10.95       10.23      1.35 o 
  -5   1  10       22.28       21.70      2.11 o 
  -4   1  10       74.82       72.20      2.85 o 
  -3   1  10       52.72       62.75      2.38 o 
  -2   1  10       54.58       68.38      1.78 o 
  -1   1  10       20.43       15.59      0.98 o 
   0   1  10      139.67      123.37      2.40 o 
   1   1  10      157.71      129.80      3.44 o 
   2   1  10       19.49       21.68      1.62 o 
   3   1  10      171.98      142.76      3.85 o 
   4   1  10       12.45        8.34      1.78 o 
  -7   2  10       89.00       98.77      5.49 o 
  -6   2  10       56.09       58.10      2.50 o 
  -5   2  10      313.54      306.89      6.64 o 
  -4   2  10        1.16        0.42      0.87 o 
  -3   2  10        0.43        0.96      0.80 o 
  -2   2  10       30.71       31.39      1.32 o 
  -1   2  10        0.60        0.38      0.52 o 
   0   2  10       57.93       45.57      1.72 o 
   1   2  10      274.64      249.57      4.34 o 
   2   2  10       14.66       11.80      1.29 o 
   3   2  10       19.08       15.41      1.54 o 
   4   2  10        2.00        2.76      1.26 o 
  -7   3  10        4.20        2.77      2.69 o 
  -6   3  10       28.19       29.82      1.87 o 
  -5   3  10      173.85      172.45      6.81 o 
  -4   3  10      206.53      204.54      4.29 o 
  -3   3  10      559.70      564.12      9.25 o 
  -2   3  10       50.48       54.46      1.95 o 
  -1   3  10        6.25        6.95      0.87 o 
   0   3  10        1.12        1.83      0.82 o 
   1   3  10       23.38       19.40      1.51 o 
   2   3  10      264.86      250.41      4.63 o 
   3   3  10       69.62       67.06      2.77 o 
   4   3  10      117.51      118.19      4.73 o 
  -7   4  10        9.51       12.05      3.13 o 
  -6   4  10        4.26        5.35      1.13 o 
  -5   4  10      303.59      303.25      6.18 o 
  -4   4  10      495.07      497.61      8.70 o 
  -3   4  10      245.48      245.42      5.03 o 
  -2   4  10      346.21      339.54      5.28 o 
  -1   4  10      186.80      188.85      3.26 o 
   0   4  10      388.75      389.14      6.23 o 
   1   4  10        9.80       10.50      1.24 o 
   2   4  10        4.07        7.02      1.16 o 
   3   4  10        9.57        7.27      1.29 o 
   4   4  10        0.15        1.64      1.31 o 
  -7   5  10       48.02       39.40      4.75 o 
  -6   5  10      165.03      161.92      4.34 o 
  -5   5  10        4.49        7.55      1.48 o 
  -4   5  10      108.85      110.18      4.13 o 
  -3   5  10      104.94      101.11      4.92 o 
  -2   5  10      342.20      350.52      5.74 o 
  -1   5  10      494.72      505.97      6.76 o 
   0   5  10      203.89      195.94      4.03 o 
   1   5  10       25.60       24.63      1.92 o 
   2   5  10      253.35      251.73      4.74 o 
   3   5  10       25.49       25.43      2.58 o 
   4   5  10        7.49        8.32      2.30 o 
  -7   6  10       76.61       70.71      6.01 o 
  -6   6  10       56.23       59.03      3.92 o 
  -5   6  10        8.42        7.66      1.39 o 
  -4   6  10     4038.77     4093.15     39.43 o 
  -3   6  10      701.76      690.08      9.10 o 
  -2   6  10        0.90        0.49      0.90 o 
  -1   6  10       43.17       38.92      2.01 o 
   0   6  10       36.78       33.86      1.99 o 
   1   6  10       40.08       39.85      2.10 o 
   2   6  10       29.44       31.21      1.91 o 
   3   6  10       16.60       15.17      1.63 o 
  -6   7  10       12.39       11.36      3.22 o 
  -5   7  10       20.45       23.48      1.98 o 
  -4   7  10       75.76       78.84      4.94 o 
  -3   7  10      131.51      146.24      3.24 o 
  -2   7  10      104.96      101.08      4.48 o 
  -1   7  10      198.36      213.26      6.43 o 
   0   7  10      128.94      125.63      3.64 o 
   1   7  10      361.89      353.82      6.06 o 
   2   7  10       21.05       20.44      1.59 o 
   3   7  10      209.97      214.75      8.98 o 
  -6   8  10       11.07        9.15      2.56 o 
  -5   8  10       85.92       89.87      6.43 o 
  -4   8  10      231.37      230.63      5.07 o 
  -3   8  10       27.42       30.70      1.88 o 
  -2   8  10       48.74       56.47      2.47 o 
  -1   8  10        0.52       -0.34      0.80 o 
   0   8  10       27.64       28.48      1.74 o 
   1   8  10      120.18      105.70      3.06 o 
   2   8  10       52.85       54.24      2.79 o 
   3   8  10       64.43       65.10      3.68 o 
  -6   9  10       23.02       25.50      3.57 o 
  -5   9  10      161.29      172.10      5.45 o 
  -4   9  10      285.35      291.22      7.96 o 
  -3   9  10       39.00       35.52      2.23 o 
  -2   9  10       40.61       42.92      2.54 o 
  -1   9  10       28.08       30.46      2.22 o 
   0   9  10        5.02        4.02      1.03 o 
   1   9  10      138.12      154.71      4.41 o 
   2   9  10       52.36       44.59      2.88 o 
  -5  10  10       33.21       30.06      3.15 o 
  -4  10  10        6.92        8.40      1.65 o 
  -3  10  10       18.84       19.21      2.57 o 
  -2  10  10        9.04        5.35      2.22 o 
  -1  10  10        0.01        0.65      1.04 o 
   0  10  10        0.17        0.93      1.10 o 
   1  10  10      246.56      293.97      6.80 o 
   2  10  10        2.64        3.41      1.52 o 
  -5  11  10        0.01       -0.36      2.59 o 
  -4  11  10        6.81        8.89      3.16 o 
  -3  11  10       45.72       46.83      3.74 o 
  -2  11  10       20.60       25.99      2.97 o 
  -1  11  10       33.11       38.82      3.10 o 
   0  11  10      125.25      141.31      5.80 o 
   1  11  10      209.87      241.83      6.94 o 
  -4  12  10        9.10        6.00      2.90 o 
  -3  12  10      114.28      133.80      8.01 o 
  -2  12  10       52.42       56.86      4.86 o 
  -1  12  10       55.69       76.05      6.58 o 
   0  12  10      162.72      214.63      7.20 o 
   1  12  10       56.73       79.53     10.50 o 
  -2  13  10        0.60        2.58      2.23 o 
  -1  13  10        2.85        2.52      2.73 o 
  -7   0  11        0.97        1.05      3.05 o 
  -5   0  11       29.66       31.72      3.27 o 
  -3   0  11       88.95       78.01      3.50 o 
  -1   0  11       26.77       43.39      2.09 o 
   1   0  11       91.57       63.79      5.81 o 
   3   0  11      114.23       83.79      4.88 o 
  -7   1  11       16.15       20.61      3.77 o 
  -6   1  11        6.67        4.82      2.01 o 
  -5   1  11       72.74       70.40      3.16 o 
  -4   1  11       13.79       13.24      1.67 o 
  -3   1  11       31.47       30.85      1.77 o 
  -2   1  11      327.77      286.49      3.49 o 
  -1   1  11        9.59       12.53      0.91 o 
   0   1  11        0.01       -0.09      0.65 o 
   1   1  11        2.99        2.51      0.93 o 
   2   1  11        1.55        0.74      1.02 o 
   3   1  11       69.32       73.03      3.47 o 
  -7   2  11        2.33        3.53      3.43 o 
  -6   2  11      131.99      134.60      4.65 o 
  -5   2  11       27.08       22.05      2.62 o 
  -4   2  11        4.52        2.14      1.08 o 
  -3   2  11       11.10       12.49      1.22 o 
  -2   2  11      133.38      133.88      2.77 o 
  -1   2  11      592.23      542.00      5.42 o 
   0   2  11      224.95      206.80      3.84 o 
   1   2  11      314.45      264.48      4.72 o 
   2   2  11       78.38       77.40      2.84 o 
   3   2  11       75.79       70.98      3.46 o 
  -7   3  11       13.20       16.85      3.55 o 
  -6   3  11       17.89       14.31      1.72 o 
  -5   3  11       91.85       87.81      3.81 o 
  -4   3  11        5.66        5.40      1.20 o 
  -3   3  11        1.58        1.48      0.87 o 
  -2   3  11        8.44        8.23      1.02 o 
  -1   3  11      446.43      410.76      7.24 o 
   0   3  11        8.21        9.73      1.21 o 
   1   3  11      105.47       92.59      2.91 o 
   2   3  11       50.71       55.50      2.56 o 
   3   3  11        5.82        7.68      1.36 o 
  -7   4  11       68.25       69.47      6.01 o 
  -6   4  11      176.24      184.10      6.06 o 
  -5   4  11      338.87      346.29      8.32 o 
  -4   4  11       67.15       72.48      3.41 o 
  -3   4  11       99.08      105.12      3.37 o 
  -2   4  11        0.90        0.72      0.83 o 
  -1   4  11       55.65       55.13      2.32 o 
   0   4  11       64.20       64.50      3.01 o 
   1   4  11        0.08        0.24      0.93 o 
   2   4  11        0.67        0.91      1.00 o 
   3   4  11      221.61      264.44      5.71 o 
  -6   5  11     1387.63     1391.36     21.96 o 
  -5   5  11      567.90      575.35     11.49 o 
  -4   5  11      424.16      419.62      8.19 o 
  -3   5  11      167.53      161.90      4.27 o 
  -2   5  11      406.04      425.44      6.71 o 
  -1   5  11        9.04        9.77      1.38 o 
   0   5  11        6.52        3.99      1.09 o 
   1   5  11       18.92       15.28      1.71 o 
   2   5  11       30.41       20.78      1.80 o 
   3   5  11        1.15        0.67      1.21 o 
  -6   6  11        9.44        3.74      2.78 o 
  -5   6  11        4.49        5.25      1.30 o 
  -4   6  11      163.40      169.53      5.06 o 
  -3   6  11       68.95       70.36      3.08 o 
  -2   6  11       53.25       56.05      2.86 o 
  -1   6  11      269.94      276.65      5.92 o 
   0   6  11        5.76        3.55      1.18 o 
   1   6  11      255.23      264.71      4.96 o 
   2   6  11      124.54      138.66      4.26 o 
   3   6  11      144.77      174.41      7.59 o 
  -6   7  11     1073.66     1149.57     26.72 o 
  -5   7  11       27.17       29.38      2.71 o 
  -4   7  11       12.30       13.30      1.57 o 
  -3   7  11        1.23       -0.08      1.00 o 
  -2   7  11        0.23        0.11      1.14 o 
  -1   7  11       78.36       74.87      3.74 o 
   0   7  11       14.19       12.60      1.79 o 
   1   7  11        1.14        1.80      1.04 o 
   2   7  11      139.80      152.36      4.52 o 
  -6   8  11      109.88      101.11      7.42 o 
  -5   8  11       48.35       56.76      7.23 o 
  -4   8  11      125.99      129.81      3.61 o 
  -3   8  11       37.51       33.07      2.50 o 
  -2   8  11      212.80      218.68      5.88 o 
  -1   8  11        2.92        2.98      1.47 o 
   0   8  11       79.72       76.76      3.63 o 
   1   8  11       19.59       20.96      2.08 o 
   2   8  11       49.48       64.55      3.41 o 
  -5   9  11      137.97      141.37     13.49 o 
  -4   9  11       12.06       16.53      2.27 o 
  -3   9  11        0.10        1.34      1.08 o 
  -2   9  11       28.84       27.10      2.22 o 
  -1   9  11       11.69        6.80      1.42 o 
   0   9  11       76.70       79.31      3.14 o 
   1   9  11       63.88       58.16      3.51 o 
   2   9  11       55.11       61.26      4.54 o 
  -5  10  11        6.86        2.62      3.76 o 
  -4  10  11       23.83       22.02      3.41 o 
  -3  10  11       15.50       18.43      4.06 o 
  -2  10  11       10.67       10.78      2.14 o 
  -1  10  11      134.68      154.85      6.93 o 
   0  10  11       19.84       16.79      2.40 o 
   1  10  11       11.30       10.49      2.99 o 
  -4  11  11       34.84       33.05      4.98 o 
  -3  11  11        8.48        8.92      2.57 o 
  -2  11  11       12.30       17.65      3.94 o 
  -1  11  11      458.83      566.55     17.99 o 
   0  11  11        2.81       -1.08      2.50 o 
  -2  12  11      184.41      236.21     12.88 o 
  -1  12  11       44.23       55.31      6.10 o 
  -6   0  12       54.05       66.27      8.14 o 
  -4   0  12     1103.14     1075.91     19.71 o 
  -2   0  12      123.42      121.11      3.91 o 
   0   0  12        6.89        6.33      1.51 o 
   2   0  12       78.69       66.64      4.42 o 
  -6   1  12        0.35        0.70      1.82 o 
  -5   1  12       12.81       14.13      1.81 o 
  -4   1  12       10.75       14.65      1.76 o 
  -3   1  12       79.58       77.20      3.13 o 
  -2   1  12      241.73      236.78      4.15 o 
  -1   1  12      289.42      242.02      3.76 o 
   0   1  12        5.88        1.09      0.91 o 
   1   1  12      158.95      127.70      3.94 o 
   2   1  12       35.25       37.97      2.88 o 
   3   1  12       14.74       13.72      3.77 o 
  -6   2  12        2.22        2.77      2.23 o 
  -5   2  12       27.83       24.85      2.42 o 
  -4   2  12       55.01       57.85      3.02 o 
  -3   2  12      232.95      226.37      4.12 o 
  -2   2  12      141.23      143.22      3.02 o 
  -1   2  12      202.81      189.55      3.43 o 
   0   2  12        0.18        0.76      0.86 o 
   1   2  12       86.65       95.73      3.16 o 
   2   2  12       10.47       10.42      1.58 o 
  -6   3  12       23.57       18.05      2.91 o 
  -5   3  12       54.03       57.58      4.18 o 
  -4   3  12       80.48       82.91      3.69 o 
  -3   3  12       71.10       69.39      2.62 o 
  -2   3  12        2.94        1.14      0.87 o 
  -1   3  12        0.15        0.04      0.81 o 
   0   3  12       20.94       17.07      1.45 o 
   1   3  12      126.57      134.58      3.36 o 
   2   3  12        0.19       -0.22      1.06 o 
  -6   4  12       71.78       73.17      6.79 o 
  -5   4  12       10.67        8.36      1.79 o 
  -4   4  12       12.45       10.21      1.64 o 
  -3   4  12       22.37       21.82      1.87 o 
  -2   4  12       67.60       65.94      2.58 o 
  -1   4  12       94.98      102.10      3.67 o 
   0   4  12        0.71        0.63      0.91 o 
   1   4  12       11.73        5.20      1.19 o 
   2   4  12       27.10       32.13      2.21 o 
  -6   5  12      163.44      179.73      7.36 o 
  -5   5  12       60.98       60.07      3.75 o 
  -4   5  12       15.73       16.93      1.93 o 
  -3   5  12      189.90      201.72      4.99 o 
  -2   5  12       57.32       54.62      2.70 o 
  -1   5  12      161.23      163.31      5.04 o 
   0   5  12       99.08      114.64      3.70 o 
   1   5  12      273.37      332.78      6.59 o 
   2   5  12        4.26        2.35      1.35 o 
  -6   6  12       85.27       97.35     15.31 o 
  -5   6  12      189.37      196.76      7.57 o 
  -4   6  12       89.68       96.91      3.78 o 
  -3   6  12       58.35       63.50      3.47 o 
  -2   6  12        7.47        6.27      1.46 o 
  -1   6  12       83.58       85.99      4.03 o 
   0   6  12       76.18       85.75      3.46 o 
   1   6  12       13.39        9.76      1.59 o 
   2   6  12       32.02       31.43      3.78 o 
  -5   7  12       21.74       23.15      3.37 o 
  -4   7  12       57.14       61.65      3.24 o 
  -3   7  12       57.35       66.59      3.65 o 
  -2   7  12       54.27       60.95      3.77 o 
  -1   7  12       94.51      102.14      4.45 o 
   0   7  12        2.96        3.41      1.40 o 
   1   7  12      229.91      265.28      8.05 o 
  -5   8  12       39.97       45.89      4.53 o 
  -4   8  12       69.86       73.29      5.15 o 
  -3   8  12       17.16       13.61      2.31 o 
  -2   8  12        7.12        9.52      1.88 o 
  -1   8  12       12.90       14.01      2.18 o 
   0   8  12       18.59       17.12      2.41 o 
   1   8  12       30.42       34.83      3.60 o 
  -4   9  12       28.21       22.76      3.44 o 
  -3   9  12       70.75       90.06      6.71 o 
  -2   9  12        6.84        4.97      2.32 o 
  -1   9  12        1.54        1.42      1.98 o 
   0   9  12      372.68      422.46     12.28 o 
  -3  10  12      106.76      126.67      8.24 o 
  -2  10  12       54.71       59.79      5.08 o 
  -1  10  12       23.37       24.41      4.50 o 
  -5   0  13       33.97       34.07      6.74 o 
  -3   0  13      283.25      261.97      8.12 o 
  -1   0  13      268.33      233.97      8.54 o 
   1   0  13      114.13      119.95      5.56 o 
  -6   1  13       89.23       96.14      5.81 o 
  -5   1  13      288.72      283.78      9.58 o 
  -4   1  13       23.64       27.18      2.36 o 
  -3   1  13       32.88       32.40      2.38 o 
  -2   1  13       11.14        8.90      1.34 o 
  -1   1  13        7.69        4.16      1.03 o 
   0   1  13        1.39        2.04      1.06 o 
   1   1  13       12.67       16.30      1.82 o 
   2   1  13       67.49       84.10      5.13 o 
  -6   2  13       43.04       57.71      5.77 o 
  -5   2  13       95.71       93.53      4.29 o 
  -4   2  13      107.85      112.18      3.97 o 
  -3   2  13       48.72       39.80      2.60 o 
  -2   2  13        2.77        1.36      1.17 o 
  -1   2  13      142.57      128.48      3.54 o 
   0   2  13       49.03       50.01      2.45 o 
   1   2  13       30.22       26.06      2.04 o 
  -6   3  13        4.69        2.53      2.09 o 
  -5   3  13       17.36       12.01      2.72 o 
  -4   3  13       70.00       70.21      3.25 o 
  -3   3  13        5.13        3.86      1.16 o 
  -2   3  13       31.01       28.26      2.10 o 
  -1   3  13       42.21       56.56      3.10 o 
   0   3  13       56.80       64.85      2.75 o 
   1   3  13        3.99        3.83      1.25 o 
  -5   4  13       35.18       36.22      4.02 o 
  -4   4  13       19.38       17.53      2.00 o 
  -3   4  13        6.99        8.61      1.46 o 
  -2   4  13       53.14       56.20      3.05 o 
  -1   4  13      108.58      130.54      4.60 o 
   0   4  13       74.11       77.84      3.29 o 
   1   4  13        0.23        1.06      1.15 o 
  -5   5  13       79.72       84.09      5.46 o 
  -4   5  13       48.89       52.74      3.02 o 
  -3   5  13        6.41        4.23      1.41 o 
  -2   5  13       96.52      117.17      3.83 o 
  -1   5  13       13.42       11.93      2.03 o 
   0   5  13        0.00        0.79      1.20 o 
   1   5  13        1.57        2.52      1.29 o 
  -5   6  13       71.12       72.10      5.24 o 
  -4   6  13        2.95        4.86      1.57 o 
  -3   6  13      161.07      175.66      8.99 o 
  -2   6  13       46.47       58.15      3.30 o 
  -1   6  13      480.53      558.53     12.68 o 
   0   6  13        1.75        2.30      1.39 o 
  -4   7  13       71.12       71.09      5.80 o 
  -3   7  13       19.33       22.29      4.41 o 
  -2   7  13        4.74        4.42      1.91 o 
  -1   7  13      137.10      159.10      6.27 o 
   0   7  13        5.89        4.22      1.78 o 
  -4   8  13       16.82       11.90      4.95 o 
  -3   8  13        5.02        6.16      2.91 o 
  -2   8  13       16.35       18.28      4.84 o 
  -1   8  13       78.54       84.84      5.15 o 
  -4   0  14       13.18       18.93      3.77 o 
  -2   0  14       10.26       17.14      6.14 o 
   0   0  14       12.10        6.27      2.11 o 
  -5   1  14      121.10      121.25      5.59 o 
  -4   1  14        3.96        5.75      1.85 o 
  -3   1  14      220.26      212.23      6.90 o 
  -2   1  14        8.39        9.22      5.64 o 
  -1   1  14        9.26        7.52      1.89 o 
   0   1  14       58.14       58.46      2.99 o 
  -5   2  14        1.85        2.54      1.84 o 
  -4   2  14       12.89       10.56      2.02 o 
  -3   2  14       21.72       33.21      2.93 o 
  -2   2  14        3.07        2.74      1.74 o 
  -1   2  14      116.90      130.39      4.93 o 
   0   2  14      153.98      150.67      4.20 o 
  -4   3  14       14.31       13.43      2.39 o 
  -3   3  14       73.84       76.74      5.01 o 
  -2   3  14        0.04        1.04      1.67 o 
  -1   3  14       19.33       16.84      2.08 o 
   0   3  14       15.60       28.94      2.29 o 
  -4   4  14        2.13        3.13      1.84 o 
  -3   4  14        0.01        1.12      1.80 o 
  -2   4  14       67.02       78.49      5.79 o 
  -1   4  14       77.90       79.95      3.84 o 
   0   4  14      115.71      176.82      6.54 o 
  -4   5  14       57.63       62.06      5.98 o 
  -3   5  14      199.07      239.00      6.52 o 
  -2   5  14       81.89       96.06      6.09 o 
  -1   5  14        4.34       15.44      2.38 o 
  -3   6  14        1.18        1.24      1.82 o 
  -2   6  14       28.06       28.39      3.88 o 
                                                 
